# Supplementary material for: Distinct epigenomic and transcriptomic modifications associated with Wolbachia-mediated asexuality
Source: PLoS Pathog. 2020 Mar 18;16(3):e1008397. doi: 10.1371/journal.ppat.1008397 (PMC7105135; doi:10.1371/journal.ppat.1008397)
Supplement: S4 Table — (XLSX) [file ppat.1008397.s009.xlsx]

## Sheet: DMP results
Scaffold	Position	Cured_Methylation_Average	Infected_Methylation_Average	Mean_methyl_difference	Log_odds_ratio	P_value	Combined_P_value	FDR	Gene	Dmelanogaster_ortholog
Scaffold16	499556	0.214351	0.057351	0.157	-1.53778	0.00329755	3.01e-10	1.6e-05	TPRE004502	NA
Scaffold16	499658	0.526729	0.275458	0.251271	-1.12482	0.0201591	3.01e-10	1.6e-05	TPRE004502	NA
Scaffold16	499464	0.547499	0.383125	0.164374	-0.721524	0.00133712	2.04e-09	3.65e-05	TPRE004502	NA
Scaffold16	499481	0.812748	0.642837	0.169911	-0.960077	0.00162939	2.04e-09	3.65e-05	TPRE004502	NA
Scaffold16	499539	0.41754	0.179051	0.238489	-1.22119	0.00739541	2.04e-09	3.65e-05	TPRE004502	NA
Scaffold18	2608766	0.314512	0.50024	0.185728	0.803919	0.0817341	3.09e-09	3.65e-05	TPRE007614	rpii215
Scaffold18	2608798	0.189739	0.344197	0.154458	0.857538	0.0808844	3.03e-09	3.65e-05	TPRE007614	rpii215
Scaffold18	2608804	0.601951	0.746936	0.144985	0.713652	0.1645	3.03e-09	3.65e-05	TPRE007614	rpii215
Scaffold18	2608822	0.631569	0.729004	0.0974353	0.495671	0.0369311	3.03e-09	3.65e-05	TPRE007614	rpii215
Scaffold18	2608640	0.48922	0.62433	0.13511	0.566598	0.00919088	4.05e-08	0.0003835	TPRE007614	rpii215
Scaffold18	2608649	0.255044	0.443846	0.188801	0.779728	0.0243298	5.05e-08	0.0003835	TPRE007614	rpii215
Scaffold18	2608667	0.646866	0.782205	0.135339	0.669309	0.0514188	5.05e-08	0.0003835	TPRE007614	rpii215
Scaffold18	2608681	0.104984	0.171	0.0660161	0.681006	0.131758	5.05e-08	0.0003835	TPRE007614	rpii215
Scaffold18	2608694	0.228176	0.346946	0.11877	0.66485	0.0547405	5.05e-08	0.0003835	TPRE007614	rpii215
Scaffold18	2608624	0.282511	0.546812	0.264301	1.19747	0.00126964	1.12e-07	0.000743844	TPRE007614	rpii215
Scaffold18	2608627	0.435095	0.654688	0.219593	0.966881	0.00170538	1.12e-07	0.000743844	TPRE007614	rpii215
Scaffold5	1997734	0.593511	0.638095	0.0445846	0.157317	0.483481	2.8e-07	0.00175323	TPRE002596	cg4896
Scaffold32	2757103	0.545008	0.671452	0.126444	0.501143	0.0175012	4.09e-07	0.00241586	TPRE008257	NA
Scaffold1	2524845	0.143774	0.0424242	0.10135	-1.45674	0.00426753	6.92e-07	0.00274958	NA	NA
Scaffold3	5475782	0.405479	0.296412	0.109066	-0.430849	0.031519	6.97e-07	0.00274958	TPRE001892	cg11986
Scaffold3	5475782	0.405479	0.296412	0.109066	-0.430849	0.031519	6.97e-07	0.00274958	TPRE001893	NA
Scaffold5	1997513	0.443009	0.479969	0.0369601	0.11913	0.573189	5.42e-07	0.00274958	TPRE002596	cg4896
Scaffold5	1997665	0.614205	0.756695	0.14249	0.637815	0.04855	7.18e-07	0.00274958	TPRE002596	cg4896
Scaffold5	1997671	0.592291	0.683571	0.0912797	0.345278	0.192465	7.18e-07	0.00274958	TPRE002596	cg4896
Scaffold5	1997689	0.399329	0.547091	0.147762	0.550143	0.0258313	7.18e-07	0.00274958	TPRE002596	cg4896
Scaffold5	1997701	0.554913	0.720039	0.165126	0.695053	0.00395523	7.18e-07	0.00274958	TPRE002596	cg4896
Scaffold5	1997703	0.616649	0.751931	0.135283	0.576142	0.0161061	7.18e-07	0.00274958	TPRE002596	cg4896
Scaffold99	179630	0.463696	0.558772	0.0950757	0.374329	0.421255	7.24e-07	0.00274958	TPRE012191	chc
Scaffold99	179650	0.562193	0.687324	0.125131	0.53264	0.192374	7.24e-07	0.00274958	TPRE012191	chc
Scaffold99	179675	0.581644	0.735707	0.154064	0.684778	0.00358028	9.1e-07	0.00312388	TPRE012191	chc
Scaffold99	179681	0.634224	0.771129	0.136905	0.677399	0.00304145	9.1e-07	0.00312388	TPRE012191	chc
Scaffold99	179686	0.668779	0.846563	0.177784	0.978808	0.00119012	9.1e-07	0.00312388	TPRE012191	chc
Scaffold5	1997551	0.43381	0.553894	0.120084	0.465775	0.053788	9.89e-07	0.00318929	TPRE002596	cg4896
Scaffold5	1997559	0.518997	0.615744	0.0967474	0.379912	0.0670346	9.89e-07	0.00318929	TPRE002596	cg4896
Scaffold5	1997752	0.597774	0.670722	0.0729479	0.307485	0.17497	1.05e-06	0.00327637	TPRE002596	cg4896
Scaffold5	1997623	0.267126	0.341228	0.0741016	0.342109	0.142479	1.3e-06	0.00376643	TPRE002596	cg4896
Scaffold5	1997653	0.426819	0.520645	0.0938259	0.349613	0.105716	1.3e-06	0.00376643	TPRE002596	cg4896
Scaffold6	3612241	0.106669	0.226079	0.11941	0.899926	0.0271118	1.31e-06	0.00376643	TPRE001344	eif4aiii
Scaffold5	1997540	0.161448	0.239223	0.0777749	0.484471	0.0487322	1.43e-06	0.00391528	TPRE002596	cg4896
Scaffold6	3612225	0.151223	0.281106	0.129883	0.796681	0.0163813	1.44e-06	0.00391528	TPRE001344	eif4aiii
Scaffold25	861167	0.584895	0.71175	0.126854	0.558176	0.0143241	1.94e-06	0.00483179	TPRE010278	cdc45l
Scaffold25	861180	0.58545	0.707936	0.122486	0.52012	0.0104086	1.94e-06	0.00483179	TPRE010278	cdc45l
Scaffold25	861193	0.641712	0.774996	0.133284	0.65323	0.0112836	1.94e-06	0.00483179	TPRE010278	cdc45l
Scaffold99	179489	0.715374	0.794253	0.0788793	0.422804	0.0384336	1.95e-06	0.00483179	TPRE012191	chc
Scaffold11	3853392	0.228222	0.32903	0.100807	0.453534	0.0308482	2.39e-06	0.00506456	NA	NA
Scaffold11	3853397	0.38554	0.474005	0.0884649	0.339351	0.041056	2.39e-06	0.00506456	NA	NA
Scaffold11	3853415	0.47413	0.584703	0.110573	0.422267	0.14118	2.39e-06	0.00506456	NA	NA
Scaffold3	5475824	0.741707	0.635363	0.106344	-0.466564	0.0185757	2.5e-06	0.00506456	TPRE001892	cg11986
Scaffold3	5475824	0.741707	0.635363	0.106344	-0.466564	0.0185757	2.5e-06	0.00506456	TPRE001893	NA
Scaffold3	5475848	0.376043	0.309464	0.066579	-0.43711	0.246901	2.5e-06	0.00506456	TPRE001892	cg11986
Scaffold3	5475848	0.376043	0.309464	0.066579	-0.43711	0.246901	2.5e-06	0.00506456	TPRE001893	NA
Scaffold3	5475854	0.209466	0.153961	0.0555051	-0.532749	0.229821	2.5e-06	0.00506456	TPRE001892	cg11986
Scaffold3	5475854	0.209466	0.153961	0.0555051	-0.532749	0.229821	2.5e-06	0.00506456	TPRE001893	NA
Scaffold3	5475863	0.139752	0.0572757	0.082476	-1.26992	0.00896628	2.5e-06	0.00506456	TPRE001892	cg11986
Scaffold3	5475863	0.139752	0.0572757	0.082476	-1.26992	0.00896628	2.5e-06	0.00506456	TPRE001893	NA
Scaffold3	5475869	0.283238	0.210901	0.0723369	-0.530409	0.317175	2.5e-06	0.00506456	TPRE001892	cg11986
Scaffold3	5475869	0.283238	0.210901	0.0723369	-0.530409	0.317175	2.5e-06	0.00506456	TPRE001893	NA
Scaffold54	714338	0.250592	0.431488	0.180896	0.84775	0.0173419	2.12e-06	0.00506456	TPRE011689	cg9581
Scaffold54	714338	0.250592	0.431488	0.180896	0.84775	0.0173419	2.12e-06	0.00506456	TPRE011691	ade5
Scaffold89	1549640	0.615352	0.649132	0.0337801	0.175421	0.326433	2.71e-06	0.00506456	TPRE010061	cg1091
Scaffold89	1549646	0.647558	0.735758	0.0882007	0.417328	0.025976	2.71e-06	0.00506456	TPRE010061	cg1091
Scaffold89	1549668	0.511212	0.577016	0.0658036	0.251868	0.148355	2.71e-06	0.00506456	TPRE010061	cg1091
Scaffold89	1549682	0.340821	0.405705	0.0648839	0.292912	0.119068	2.71e-06	0.00506456	TPRE010061	cg1091
Scaffold89	1549710	0.139076	0.203542	0.064466	0.429496	0.10094	2.71e-06	0.00506456	TPRE010061	cg1091
Scaffold6	3612047	0.209505	0.319274	0.109769	0.553565	0.00960871	3.18e-06	0.00582758	NA	NA
Scaffold9	6730796	0.51327	0.645709	0.132439	0.528118	0.0361774	3.26e-06	0.00587079	TPRE001057	cg14299
Scaffold11	3853305	0.0888831	0.183867	0.0949836	0.821143	0.00210894	4.77e-06	0.00642253	NA	NA
Scaffold11	3853323	0.157045	0.256614	0.0995689	0.622792	0.00586426	4.77e-06	0.00642253	NA	NA
Scaffold14	623739	0.302461	0.164785	0.137676	-0.810679	0.0507652	4.66e-06	0.00642253	TPRE004905	arfgap3
Scaffold14	623739	0.302461	0.164785	0.137676	-0.810679	0.0507652	4.66e-06	0.00642253	TPRE004906	cg17746
Scaffold32	2757015	0.0567057	0.141663	0.0849578	1.02081	0.00517207	4.89e-06	0.00642253	TPRE008257	NA
Scaffold34	203967	0.536496	0.27819	0.258306	-1.22167	0.0422508	4.86e-06	0.00642253	TPRE006509	NA
Scaffold34	203971	0.622892	0.328174	0.294718	-1.30616	0.0453013	4.86e-06	0.00642253	TPRE006509	NA
Scaffold34	203975	0.551297	0.328147	0.22315	-1.03722	0.091896	4.86e-06	0.00642253	TPRE006509	NA
Scaffold34	203986	0.509785	0.308105	0.20168	-1.02164	0.105442	4.86e-06	0.00642253	TPRE006509	NA
Scaffold34	203990	0.463274	0.245662	0.217611	-1.12995	0.0499652	4.86e-06	0.00642253	TPRE006509	NA
Scaffold34	204019	0.148841	0.0490048	0.0998365	-1.15307	0.00171804	4.86e-06	0.00642253	TPRE006509	NA
Scaffold34	204123	0.793535	0.687136	0.1064	-0.546612	0.128383	4.86e-06	0.00642253	TPRE006509	NA
Scaffold54	714362	0.154761	0.301029	0.146268	0.841191	0.0247928	4.58e-06	0.00642253	TPRE011689	cg9581
Scaffold54	714362	0.154761	0.301029	0.146268	0.841191	0.0247928	4.58e-06	0.00642253	TPRE011691	ade5
Scaffold54	714368	0.363115	0.536922	0.173806	0.710469	0.0496516	4.58e-06	0.00642253	TPRE011689	cg9581
Scaffold54	714368	0.363115	0.536922	0.173806	0.710469	0.0496516	4.58e-06	0.00642253	TPRE011691	ade5
Scaffold54	714376	0.135745	0.191108	0.055363	0.423635	0.219976	4.58e-06	0.00642253	TPRE011689	cg9581
Scaffold54	714376	0.135745	0.191108	0.055363	0.423635	0.219976	4.58e-06	0.00642253	TPRE011691	ade5
Scaffold54	714396	0.239608	0.287461	0.0478531	0.288793	0.235881	4.58e-06	0.00642253	TPRE011689	cg9581
Scaffold54	714396	0.239608	0.287461	0.0478531	0.288793	0.235881	4.58e-06	0.00642253	TPRE011691	ade5
Scaffold67	255323	0.188787	0.241979	0.0531918	0.309715	0.145417	3.97e-06	0.00642253	TPRE012609	cg8258
Scaffold67	255350	0.355769	0.384707	0.028938	0.125729	0.739177	3.97e-06	0.00642253	TPRE012609	cg8258
Scaffold67	255354	0.427343	0.482839	0.0554966	0.217261	0.566649	3.97e-06	0.00642253	TPRE012609	cg8258
Scaffold99	179709	0.448571	0.694827	0.246255	0.966105	0.00218905	4.16e-06	0.00642253	TPRE012191	chc
Scaffold99	179720	0.465425	0.625855	0.160429	0.625355	0.00176041	4.16e-06	0.00642253	TPRE012191	chc
Scaffold99	179732	0.118264	0.0861183	0.0321461	-0.32222	0.270039	4.16e-06	0.00642253	TPRE012191	chc
Scaffold99	179747	0.112142	0.0965952	0.0155464	-0.0749505	0.830015	4.16e-06	0.00642253	TPRE012191	chc
Scaffold1	2524680	0.208246	0.176314	0.0319314	-0.277963	0.19873	5.27e-06	0.00667779	NA	NA
Scaffold1	2524682	0.19054	0.166404	0.0241365	-0.289697	0.312296	5.27e-06	0.00667779	NA	NA
Scaffold1	2524819	0.149789	0.0575006	0.0922885	-1.27389	0.00604485	5.27e-06	0.00667779	NA	NA
Scaffold16	196018	0.201348	0.286484	0.0851354	0.510786	0.0960223	5.57e-06	0.0068075	TPRE004479	NA
Scaffold16	196027	0.163578	0.25838	0.0948017	0.641708	0.0590795	5.57e-06	0.0068075	TPRE004479	NA
Scaffold16	196064	0.119388	0.159484	0.0400952	0.435974	0.229134	5.57e-06	0.0068075	TPRE004479	NA
Scaffold31	1742676	0.159299	0.0104167	0.148882	-1.96085	0.073215	5.67e-06	0.00686034	TPRE008379	NA
Scaffold6	3612189	0.0515884	0.132809	0.0812202	1.24325	0.0674961	6.06e-06	0.00708334	TPRE001344	eif4aiii
Scaffold6	3612198	0.128805	0.263511	0.134706	1.34718	0.0721057	6.06e-06	0.00708334	TPRE001344	eif4aiii
Scaffold6	3612202	0.209922	0.320676	0.110753	0.766155	0.178137	6.06e-06	0.00708334	TPRE001344	eif4aiii
Scaffold22	1307885	0.863934	0.929654	0.0657201	0.687409	0.021768	6.45e-06	0.00715429	TPRE008995	NA
Scaffold22	1307896	0.767488	0.838057	0.0705693	0.424101	0.053431	6.45e-06	0.00715429	TPRE008995	NA
Scaffold32	2757138	0.328731	0.434073	0.105342	0.462556	0.0977958	6.35e-06	0.00715429	TPRE008257	NA
Scaffold32	2757192	0.176674	0.321943	0.145269	0.835647	0.0230542	6.35e-06	0.00715429	TPRE008257	NA
Scaffold32	2757199	0.274738	0.456977	0.182239	0.844025	0.026996	6.35e-06	0.00715429	TPRE008257	NA
Scaffold16	1347310	0.36729	0.527685	0.160395	0.728865	0.209893	6.98e-06	0.00765587	TPRE004585	tsp3a
Scaffold67	255676	0.582273	0.621038	0.0387652	0.183138	0.267822	7.09e-06	0.00769435	TPRE012609	cg8258
Scaffold25	471275	0.208169	0.149431	0.058738	-0.43678	0.0441478	7.39e-06	0.00778291	TPRE010259	NA
Scaffold54	714308	0.809835	0.858843	0.0490082	0.315855	0.184136	7.38e-06	0.00778291	TPRE011689	cg9581
Scaffold54	714308	0.809835	0.858843	0.0490082	0.315855	0.184136	7.38e-06	0.00778291	TPRE011691	ade5
Scaffold54	714320	0.803819	0.884437	0.0806179	0.60545	0.0158438	7.38e-06	0.00778291	TPRE011689	cg9581
Scaffold54	714320	0.803819	0.884437	0.0806179	0.60545	0.0158438	7.38e-06	0.00778291	TPRE011691	ade5
Scaffold1	2524837	0.161816	0.035045	0.126771	-1.73669	0.000753429	7.98e-06	0.00807812	NA	NA
Scaffold11	1179528	0.20614	0.103424	0.102716	-0.772878	0.00472898	8.44e-06	0.00807812	TPRE002116	lig
Scaffold11	1179534	0.261267	0.163917	0.0973505	-0.599513	0.00685172	8.44e-06	0.00807812	TPRE002116	lig
Scaffold16	941675	0.313492	0.277056	0.0364354	-0.21345	0.264261	8.73e-06	0.00807812	TPRE004555	NA
Scaffold16	941701	0.116633	0.0531979	0.0634351	-0.765825	0.0837067	8.73e-06	0.00807812	TPRE004555	NA
Scaffold16	941723	0.0982046	0.0367396	0.061465	-0.938344	0.0465164	8.73e-06	0.00807812	TPRE004555	NA
Scaffold16	941734	0.123638	0.0405644	0.0830735	-1.06063	0.068229	8.73e-06	0.00807812	TPRE004555	NA
Scaffold16	941738	0.222331	0.0973718	0.124959	-0.949319	0.0132697	8.73e-06	0.00807812	TPRE004555	NA
Scaffold16	941750	0.117663	0.043239	0.0744237	-1.19254	0.0140183	8.73e-06	0.00807812	TPRE004555	NA
Scaffold16	941752	0.133506	0.0345608	0.0989447	-1.52156	0.0147222	8.73e-06	0.00807812	TPRE004555	NA
Scaffold16	941762	0.295698	0.204521	0.0911764	-0.482445	0.0240913	8.73e-06	0.00807812	TPRE004555	NA
Scaffold16	941770	0.605984	0.657049	0.0510644	0.243724	0.195414	8.73e-06	0.00807812	TPRE004555	NA
Scaffold9	6730759	0.21169	0.317323	0.105634	0.531007	0.026324	7.84e-06	0.00807812	TPRE001057	cg14299
Scaffold9	6730768	0.0891466	0.193472	0.104326	0.89117	0.00353222	7.84e-06	0.00807812	TPRE001057	cg14299
Scaffold14	2875332	0.192344	0.427662	0.235318	1.23848	0.0159627	9.47e-06	0.0086866	TPRE005034	NA
Scaffold14	2926292	0.143438	0.271829	0.128391	0.804019	0.0163545	9.71e-06	0.00882937	TPRE005042	NA
Scaffold14	2926292	0.143438	0.271829	0.128391	0.804019	0.0163545	9.71e-06	0.00882937	TPRE005041	NA
Scaffold11	1179479	0.310079	0.163521	0.146558	-0.791969	0.00829138	1.08e-05	0.00916868	TPRE002116	lig
Scaffold11	1179485	0.246063	0.162246	0.0838166	-0.493104	0.18497	1.08e-05	0.00916868	TPRE002116	lig
Scaffold15	820232	0.431004	0.541152	0.110148	0.452121	0.288187	1.1e-05	0.00916868	TPRE005145	hyx
Scaffold15	820235	0.593603	0.71746	0.123857	0.565293	0.0486808	1.1e-05	0.00916868	TPRE005145	hyx
Scaffold3	5475695	0.275032	0.167179	0.107853	-0.605779	0.0745767	1.04e-05	0.00916868	TPRE001892	cg11986
Scaffold3	5475695	0.275032	0.167179	0.107853	-0.605779	0.0745767	1.04e-05	0.00916868	TPRE001893	NA
Scaffold3	5475740	0.412088	0.295103	0.116985	-0.487263	0.0784722	1.04e-05	0.00916868	TPRE001892	cg11986
Scaffold3	5475740	0.412088	0.295103	0.116985	-0.487263	0.0784722	1.04e-05	0.00916868	TPRE001893	NA
Scaffold3	5475752	0.095425	0.00877193	0.0866531	-2.04136	0.0558879	1.04e-05	0.00916868	TPRE001892	cg11986
Scaffold3	5475752	0.095425	0.00877193	0.0866531	-2.04136	0.0558879	1.04e-05	0.00916868	TPRE001893	NA
Scaffold5	1997764	0.580191	0.655717	0.075526	0.301527	0.176395	1.11e-05	0.00916868	TPRE002596	cg4896
Scaffold5	1997767	0.468954	0.53913	0.070176	0.297699	0.201386	1.11e-05	0.00916868	TPRE002596	cg4896
Scaffold5	1997770	0.46732	0.530527	0.0632072	0.281823	0.195627	1.11e-05	0.00916868	TPRE002596	cg4896
Scaffold5	1997809	0.395034	0.419322	0.0242884	0.0949978	0.651993	1.11e-05	0.00916868	TPRE002596	cg4896
Scaffold6	3612257	0.358058	0.368894	0.0108357	0.0447361	0.8163	1.08e-05	0.00916868	TPRE001344	eif4aiii
Scaffold6	3901302	0.219148	0.325962	0.106814	0.549566	0.0167241	1.13e-05	0.00923225	TPRE001363	cg32344
Scaffold31	1742686	0.0875527	0.00628931	0.0812634	-1.08689	0.371046	1.23e-05	0.0093391	TPRE008379	NA
Scaffold31	1742698	0.141895	0	0.141895	-12.8049	0.063557	1.23e-05	0.0093391	TPRE008379	NA
Scaffold31	1742701	0.107692	0	0.107692	-10.1187	0.20012	1.23e-05	0.0093391	TPRE008379	NA
Scaffold31	1742716	0.102921	0	0.102921	-11.6752	0.0633181	1.23e-05	0.0093391	TPRE008379	NA
Scaffold31	1742843	0.350192	0.124009	0.226183	-1.36711	0.0320197	1.28e-05	0.0093391	TPRE008379	NA
Scaffold33	1148591	0.54806	0.709227	0.161167	0.649046	0.121132	1.28e-05	0.0093391	TPRE007124	NA
Scaffold33	1148591	0.54806	0.709227	0.161167	0.649046	0.121132	1.28e-05	0.0093391	TPRE007123	alph
Scaffold33	1148617	0.889564	0.944057	0.0544933	0.731231	0.041776	1.28e-05	0.0093391	TPRE007124	NA
Scaffold33	1148617	0.889564	0.944057	0.0544933	0.731231	0.041776	1.28e-05	0.0093391	TPRE007123	alph
Scaffold33	1148660	0.732668	0.821133	0.0884655	0.478163	0.03092	1.28e-05	0.0093391	TPRE007124	NA
Scaffold33	1148660	0.732668	0.821133	0.0884655	0.478163	0.03092	1.28e-05	0.0093391	TPRE007123	alph
Scaffold49	754628	0.697894	0.785486	0.0875919	0.464815	0.0413386	1.23e-05	0.0093391	TPRE009622	cg12259
Scaffold49	754628	0.697894	0.785486	0.0875919	0.464815	0.0413386	1.23e-05	0.0093391	TPRE009621	NA
Scaffold49	754632	0.28352	0.376822	0.093302	0.402219	0.0611288	1.23e-05	0.0093391	TPRE009622	cg12259
Scaffold49	754632	0.28352	0.376822	0.093302	0.402219	0.0611288	1.23e-05	0.0093391	TPRE009621	NA
Scaffold49	754650	0.788095	0.884519	0.0964239	0.665503	0.0145202	1.23e-05	0.0093391	TPRE009622	cg12259
Scaffold49	754650	0.788095	0.884519	0.0964239	0.665503	0.0145202	1.23e-05	0.0093391	TPRE009621	NA
Scaffold49	754719	0.861505	0.922626	0.0611204	0.672335	0.0293528	1.23e-05	0.0093391	TPRE009622	cg12259
Scaffold49	754719	0.861505	0.922626	0.0611204	0.672335	0.0293528	1.23e-05	0.0093391	TPRE009621	NA
Scaffold5	1997857	0.702925	0.772242	0.0693177	0.327617	0.142269	1.28e-05	0.0093391	TPRE002596	cg4896
Scaffold89	1549805	0.431611	0.563846	0.132236	0.540231	0.00372222	1.24e-05	0.0093391	TPRE010061	cg1091
Scaffold89	1549819	0.257902	0.374943	0.117041	0.540194	0.0306147	1.24e-05	0.0093391	TPRE010061	cg1091
Scaffold89	1549823	0.293461	0.371759	0.0782981	0.346827	0.068606	1.24e-05	0.0093391	TPRE010061	cg1091
Scaffold7	1828710	0.738705	0.813645	0.0749391	0.422156	0.0749431	1.5e-05	0.0108356	TPRE002945	NA
Scaffold49	754751	0.801011	0.841407	0.0403958	0.367726	0.147087	1.68e-05	0.0120328	TPRE009622	cg12259
Scaffold49	754751	0.801011	0.841407	0.0403958	0.367726	0.147087	1.68e-05	0.0120328	TPRE009621	NA
Scaffold49	754762	0.770139	0.8437	0.0735611	0.541486	0.0267603	1.68e-05	0.0120328	TPRE009622	cg12259
Scaffold49	754762	0.770139	0.8437	0.0735611	0.541486	0.0267603	1.68e-05	0.0120328	TPRE009621	NA
Scaffold11	1179655	0.40837	0.354704	0.0536655	-0.287763	0.211141	1.76e-05	0.0120894	TPRE002116	lig
Scaffold8	470035	0.0926872	0.162669	0.0699816	0.52872	0.191616	1.75e-05	0.0120894	NA	NA
Scaffold8	470056	0.0511408	0.10445	0.0533091	0.639515	0.175432	1.75e-05	0.0120894	NA	NA
Scaffold8	470085	0.157726	0.267365	0.109639	0.762543	0.221269	1.75e-05	0.0120894	NA	NA
Scaffold99	179778	0.43382	0.545503	0.111683	0.388676	0.567206	1.76e-05	0.0120894	TPRE012191	chc
Scaffold99	179797	0.226321	0.374972	0.148651	0.582252	0.449554	1.76e-05	0.0120894	TPRE012191	chc
Scaffold6	3612180	0.225385	0.387491	0.162106	0.907598	0.0913141	1.83e-05	0.0125123	TPRE001344	eif4aiii
Scaffold67	255469	0.277454	0.384905	0.107451	0.447941	0.0372625	1.86e-05	0.0126029	TPRE012609	cg8258
Scaffold16	196108	0.154282	0.247112	0.0928299	0.691438	0.0879984	1.97e-05	0.0127633	TPRE004479	NA
Scaffold16	196118	0.166238	0.288017	0.121779	0.819328	0.0753892	1.97e-05	0.0127633	TPRE004479	NA
Scaffold25	861139	0.283279	0.493652	0.210373	0.861554	0.00703615	1.97e-05	0.0127633	TPRE010278	cdc45l
Scaffold67	255477	0.457187	0.577883	0.120696	0.468053	0.0135245	1.99e-05	0.0127633	TPRE012609	cg8258
Scaffold67	255482	0.432979	0.561659	0.12868	0.51735	0.00662625	1.99e-05	0.0127633	TPRE012609	cg8258
Scaffold67	255484	0.577489	0.642562	0.0650733	0.26763	0.133035	1.99e-05	0.0127633	TPRE012609	cg8258
Scaffold67	255501	0.507424	0.641194	0.13377	0.551742	0.00288937	1.99e-05	0.0127633	TPRE012609	cg8258
Scaffold67	255504	0.661208	0.742525	0.0813175	0.386452	0.0373859	1.99e-05	0.0127633	TPRE012609	cg8258
Scaffold8	799025	0.0660715	0.135371	0.0692998	0.845829	0.0438994	1.92e-05	0.0127633	TPRE006226	NA
Scaffold12	2723796	0.396438	0.526301	0.129864	0.531079	0.00807834	2.02e-05	0.0128449	TPRE007843	socs16d
Scaffold12	2723796	0.396438	0.526301	0.129864	0.531079	0.00807834	2.02e-05	0.0128449	TPRE007842	cg7993
Scaffold3	5475680	0.151492	0.0455972	0.105895	-1.14139	0.0377157	2.21e-05	0.0138867	TPRE001892	cg11986
Scaffold3	5475680	0.151492	0.0455972	0.105895	-1.14139	0.0377157	2.21e-05	0.0138867	TPRE001893	NA
Scaffold63	577818	0.128859	0.183349	0.05449	0.61076	0.4404	2.23e-05	0.0138867	TPRE010341	NA
Scaffold63	577820	0.106242	0.162257	0.0560145	0.968828	0.24483	2.23e-05	0.0138867	TPRE010341	NA
Scaffold63	577829	0.163424	0.231784	0.0683595	0.438731	0.541591	2.23e-05	0.0138867	TPRE010341	NA
Scaffold23	2593799	0.179895	0.138865	0.0410297	-0.306009	0.430773	2.34e-05	0.0141442	NA	NA
Scaffold23	2593849	0.114478	0.0989086	0.0155689	-0.195608	0.513206	2.34e-05	0.0141442	NA	NA
Scaffold23	2593877	0.487431	0.370907	0.116524	-0.492265	0.0839173	2.34e-05	0.0141442	NA	NA
Scaffold23	2593900	0.695122	0.497677	0.197445	-0.843761	0.000542943	2.34e-05	0.0141442	NA	NA
Scaffold23	2593902	0.689249	0.537028	0.152221	-0.671063	0.00121868	2.34e-05	0.0141442	NA	NA
Scaffold16	3021989	0.307283	0.264638	0.0426446	-0.285136	0.17402	2.39e-05	0.0142268	TPRE004776	cg12822
Scaffold16	3021999	0.271892	0.14508	0.126812	-0.81184	0.00869573	2.39e-05	0.0142268	TPRE004776	cg12822
Scaffold16	3022006	0.532698	0.521193	0.0115053	-0.0563971	0.812956	2.39e-05	0.0142268	TPRE004776	cg12822
Scaffold12	2723808	0.656247	0.756694	0.100447	0.546148	0.0143767	2.46e-05	0.0144951	TPRE007843	socs16d
Scaffold12	2723808	0.656247	0.756694	0.100447	0.546148	0.0143767	2.46e-05	0.0144951	TPRE007842	cg7993
Scaffold9	8434733	0.854899	0.891974	0.0370749	0.382884	0.246803	2.49e-05	0.0144951	TPRE001159	nmt
Scaffold9	8434745	0.825201	0.915284	0.0900832	0.752718	0.0126336	2.49e-05	0.0144951	TPRE001159	nmt
Scaffold9	8434748	0.650372	0.744883	0.0945112	0.468517	0.0296417	2.49e-05	0.0144951	TPRE001159	nmt
Scaffold14	2875304	0.292078	0.539108	0.24703	1.15105	0.0417707	2.56e-05	0.014656	TPRE005034	NA
Scaffold14	2875314	0.294654	0.581746	0.287092	1.29219	0.0296185	2.56e-05	0.014656	TPRE005034	NA
Scaffold15	4139513	0.585312	0.691848	0.106536	0.462098	0.0129316	2.54e-05	0.014656	TPRE005355	rab6
Scaffold15	820262	0.728889	0.787105	0.0582156	0.318251	0.1953	2.65e-05	0.014817	TPRE005145	hyx
Scaffold15	820277	0.0889735	0.153007	0.0640334	0.59425	0.084434	2.65e-05	0.014817	TPRE005145	hyx
Scaffold16	2777962	0.239697	0.429201	0.189503	1.4699	0.0872847	2.63e-05	0.014817	TPRE004729	frtz
Scaffold16	2777980	0.190476	0.430556	0.240079	1.70898	0.045188	2.63e-05	0.014817	TPRE004729	frtz
Scaffold34	3557195	0.670997	0.797628	0.126631	0.621258	0.0414068	2.67e-05	0.0148631	TPRE006754	NA
Scaffold1	7645848	0.568275	0.608728	0.0404534	0.159574	0.507894	2.75e-05	0.0152172	TPRE000491	NA
Scaffold6	3612079	0.212856	0.310485	0.0976294	0.470498	0.0250392	2.76e-05	0.0152172	TPRE001344	eif4aiii
Scaffold54	714248	0.475291	0.59064	0.115349	0.489539	0.0124844	2.79e-05	0.0152244	TPRE011689	cg9581
Scaffold54	714248	0.475291	0.59064	0.115349	0.489539	0.0124844	2.79e-05	0.0152244	TPRE011691	ade5
Scaffold54	714251	0.407601	0.470454	0.0628524	0.304304	0.211067	2.79e-05	0.0152244	TPRE011689	cg9581
Scaffold54	714251	0.407601	0.470454	0.0628524	0.304304	0.211067	2.79e-05	0.0152244	TPRE011691	ade5
Scaffold1	7645825	0.6786	0.745439	0.0668395	0.318339	0.0962913	2.82e-05	0.0152847	TPRE000491	NA
Scaffold33	1148544	0.418873	0.676619	0.257746	1.10368	0.121858	2.94e-05	0.0154884	TPRE007124	NA
Scaffold33	1148544	0.418873	0.676619	0.257746	1.10368	0.121858	2.94e-05	0.0154884	TPRE007123	alph
Scaffold33	1148550	0.445248	0.714039	0.268792	1.13627	0.137703	2.94e-05	0.0154884	TPRE007124	NA
Scaffold33	1148550	0.445248	0.714039	0.268792	1.13627	0.137703	2.94e-05	0.0154884	TPRE007123	alph
Scaffold33	1148554	0.437684	0.788806	0.351123	1.50166	0.0888094	2.94e-05	0.0154884	TPRE007124	NA
Scaffold33	1148554	0.437684	0.788806	0.351123	1.50166	0.0888094	2.94e-05	0.0154884	TPRE007123	alph
Scaffold33	1148556	0.509767	0.861293	0.351526	1.45919	0.107845	2.94e-05	0.0154884	TPRE007124	NA
Scaffold33	1148556	0.509767	0.861293	0.351526	1.45919	0.107845	2.94e-05	0.0154884	TPRE007123	alph
Scaffold33	1148562	0.362865	0.684084	0.321219	1.45457	0.0703992	2.94e-05	0.0154884	TPRE007124	NA
Scaffold33	1148562	0.362865	0.684084	0.321219	1.45457	0.0703992	2.94e-05	0.0154884	TPRE007123	alph
Scaffold33	1148568	0.481077	0.726325	0.245248	1.00468	0.166029	2.94e-05	0.0154884	TPRE007124	NA
Scaffold33	1148568	0.481077	0.726325	0.245248	1.00468	0.166029	2.94e-05	0.0154884	TPRE007123	alph
Scaffold16	3025381	0.368619	0.151602	0.217017	-1.00889	0.115326	3.14e-05	0.0164585	TPRE004778	dg
Scaffold31	1742646	0.132385	0.0138889	0.118496	-2.06589	0.0495089	3.21e-05	0.0167639	TPRE008379	NA
Scaffold11	1179394	0.206798	0.146751	0.0600475	-0.414902	0.105594	3.3e-05	0.0167849	TPRE002116	lig
Scaffold125	182197	0.272319	0.470626	0.198307	0.860171	0.0883585	3.32e-05	0.0167849	TPRE012938	b52
Scaffold18	2608835	0.581389	0.720104	0.138715	0.626844	0.0797259	3.34e-05	0.0167849	TPRE007614	rpii215
Scaffold9	8434815	0.587987	0.708647	0.12066	0.527813	0.0195589	3.34e-05	0.0167849	TPRE001159	nmt
Scaffold9	8434835	0.847943	0.890396	0.0424536	0.331783	0.267	3.34e-05	0.0167849	TPRE001159	nmt
Scaffold9	8434839	0.721396	0.812839	0.0914425	0.492097	0.0364626	3.34e-05	0.0167849	TPRE001159	nmt
Scaffold9	8434875	0.342382	0.231961	0.110421	-0.578233	0.237537	3.34e-05	0.0167849	TPRE001159	nmt
Scaffold9	8434886	0.505839	0.437314	0.068525	-0.315792	0.34551	3.34e-05	0.0167849	TPRE001159	nmt
Scaffold9	6662867	0.249427	0.105245	0.144182	-1.02387	0.000445321	3.39e-05	0.0168548	TPRE001046	NA
Scaffold9	6663060	0.201125	0.0684354	0.132689	-1.36712	0.0104134	3.39e-05	0.0168548	TPRE001046	NA
Scaffold15	820202	0.88182	0.938314	0.0564947	0.701244	0.0471541	3.5e-05	0.0172976	TPRE005145	hyx
Scaffold16	2955565	0.159644	0.145342	0.014302	-0.137554	0.575482	3.55e-05	0.0174687	TPRE004768	NA
Scaffold71	218844	0.842494	0.911019	0.0685246	0.724006	0.0200289	3.59e-05	0.0176261	TPRE010922	rhol
Scaffold15	4139508	0.786528	0.867946	0.0814182	0.547157	0.0198248	3.69e-05	0.0179898	TPRE005355	rab6
Scaffold45	1577924	0.660893	0.715162	0.0542689	0.26077	0.166364	3.74e-05	0.0181564	TPRE008809	NA
Scaffold52	965565	0.131206	0.113571	0.0176354	-0.233172	0.340883	3.77e-05	0.0182517	TPRE010200	cg8121
Scaffold99	179868	0.0329125	0.0766079	0.0436954	0.655604	0.30301	3.95e-05	0.0190112	TPRE012191	chc
Scaffold14	2926236	0.633551	0.778647	0.145096	0.681922	0.154444	3.97e-05	0.0190484	TPRE005042	NA
Scaffold14	2926236	0.633551	0.778647	0.145096	0.681922	0.154444	3.97e-05	0.0190484	TPRE005041	NA
Scaffold16	941777	0.593913	0.615596	0.0216831	0.0776297	0.674163	4.05e-05	0.0192305	TPRE004555	NA
Scaffold16	941781	0.374068	0.395043	0.020975	0.135612	0.463828	4.05e-05	0.0192305	TPRE004555	NA
Scaffold7	1828614	0.154314	0.108797	0.0455166	-0.426943	0.10542	4.16e-05	0.0196915	TPRE002945	NA
Scaffold16	499742	0.138858	0.0628128	0.0760452	-0.997399	0.0220673	4.53e-05	0.0211293	TPRE004502	NA
Scaffold16	2666272	0.531957	0.624909	0.0929519	0.396749	0.0367438	4.61e-05	0.0211293	TPRE004714	NA
Scaffold16	2666286	0.704661	0.770618	0.065957	0.340411	0.0968275	4.61e-05	0.0211293	TPRE004714	NA
Scaffold16	2666297	0.569125	0.68887	0.119745	0.526741	0.0162715	4.61e-05	0.0211293	TPRE004714	NA
Scaffold16	2666398	0.818999	0.724528	0.0944707	-0.528844	0.0194082	4.61e-05	0.0211293	TPRE004714	NA
Scaffold16	2666444	0.800791	0.733765	0.0670263	-0.398124	0.0734557	4.61e-05	0.0211293	TPRE004714	NA
Scaffold17	1325922	0.422078	0.427414	0.00533589	-0.0116639	0.979297	4.51e-05	0.0211293	TPRE005447	NA
Scaffold15	4139424	0.829064	0.87378	0.0447166	0.347549	0.195916	4.69e-05	0.0213138	TPRE005355	rab6
Scaffold15	4139451	0.640647	0.741775	0.101128	0.47324	0.0587291	4.69e-05	0.0213138	TPRE005355	rab6
Scaffold18	2608583	0.637109	0.713141	0.0760321	0.444304	0.46716	4.72e-05	0.021361	TPRE007614	rpii215
Scaffold25	471112	0.716611	0.811353	0.0947423	0.511186	0.0123633	4.95e-05	0.0219636	TPRE010259	NA
Scaffold25	471129	0.742865	0.783201	0.0403362	0.224882	0.272744	4.95e-05	0.0219636	TPRE010259	NA
Scaffold25	471134	0.668855	0.795306	0.126451	0.657098	0.00215941	4.95e-05	0.0219636	TPRE010259	NA
Scaffold25	471142	0.471511	0.615118	0.143607	0.599547	0.0113583	4.95e-05	0.0219636	TPRE010259	NA
Scaffold31	1742877	0.507329	0.2397	0.267629	-1.18329	0.00292619	4.94e-05	0.0219636	TPRE008379	NA
Scaffold16	2778002	0.0908361	0.206043	0.115207	1.16821	0.0583647	5.04e-05	0.0222381	TPRE004729	frtz
Scaffold14	2875286	0.666249	0.782148	0.115899	0.6081	0.0921149	5.13e-05	0.0225679	TPRE005034	NA
Scaffold18	168643	0.646375	0.739339	0.0929642	0.403528	0.183666	5.27e-05	0.0230752	TPRE007486	NA
Scaffold6	3612282	0.566913	0.600872	0.0339585	0.101472	0.586264	5.36e-05	0.0233784	TPRE001344	eif4aiii
Scaffold45	1577917	0.606593	0.730024	0.12343	0.587281	0.00465354	5.46e-05	0.0236925	TPRE008809	NA
Scaffold15	1115907	0.489813	0.566239	0.0764262	0.339156	0.239055	5.5e-05	0.02379	TPRE005186	cg4751
Scaffold11	5082904	0.0760828	0.185742	0.10966	0.97574	0.00484952	5.58e-05	0.0240385	TPRE002353	NA
Scaffold16	196150	0.0594414	0.16795	0.108508	1.19134	0.0012629	6.02e-05	0.0258314	TPRE004479	NA
Scaffold125	178639	0.484426	0.593287	0.108861	0.461968	0.0568086	6.06e-05	0.0259067	TPRE012938	b52
Scaffold50	1759536	0.195079	0.305128	0.11005	0.558035	0.058316	6.32e-05	0.0269175	TPRE008007	NA
Scaffold16	2777901	0.514308	0.770264	0.255956	0.970781	0.250029	6.37e-05	0.0269796	TPRE004729	frtz
Scaffold33	2020133	0.232549	0.129634	0.102915	-0.664702	0.0955441	6.39e-05	0.0269796	TPRE007158	cg15771
Scaffold33	2020133	0.232549	0.129634	0.102915	-0.664702	0.0955441	6.39e-05	0.0269796	TPRE007159	NA
Scaffold16	2955596	0.626898	0.571964	0.0549338	-0.301571	0.191048	6.49e-05	0.0270806	TPRE004768	NA
Scaffold16	2955636	0.332207	0.258352	0.0738549	-0.399286	0.354246	6.49e-05	0.0270806	TPRE004768	NA
Scaffold16	2955642	0.285396	0.220756	0.0646393	-0.451232	0.280568	6.49e-05	0.0270806	TPRE004768	NA
Scaffold54	698975	0.792374	0.864903	0.0725286	0.627473	0.0357451	6.74e-05	0.027687	TPRE011687	cg3262
Scaffold54	698975	0.792374	0.864903	0.0725286	0.627473	0.0357451	6.74e-05	0.027687	TPRE011688	NA
Scaffold54	698980	0.717715	0.801766	0.0840505	0.4165	0.182399	6.74e-05	0.027687	TPRE011687	cg3262
Scaffold54	698980	0.717715	0.801766	0.0840505	0.4165	0.182399	6.74e-05	0.027687	TPRE011688	NA
Scaffold54	699094	0.456695	0.341564	0.115131	-0.488587	0.0380499	6.74e-05	0.027687	TPRE011687	cg3262
Scaffold54	699094	0.456695	0.341564	0.115131	-0.488587	0.0380499	6.74e-05	0.027687	TPRE011688	NA
Scaffold54	699098	0.469311	0.394455	0.074856	-0.30229	0.256915	6.74e-05	0.027687	TPRE011687	cg3262
Scaffold54	699098	0.469311	0.394455	0.074856	-0.30229	0.256915	6.74e-05	0.027687	TPRE011688	NA
Scaffold125	178449	0.131601	0.23813	0.106529	0.747241	0.0138874	7.26e-05	0.0296188	TPRE012938	b52
Scaffold125	178468	0.0961378	0.155955	0.0598173	0.554078	0.0489959	7.26e-05	0.0296188	TPRE012938	b52
Scaffold17	1325976	0.086367	0.198694	0.112327	1.11777	0.0101627	7.37e-05	0.0296297	TPRE005447	NA
Scaffold6	3435792	0.617138	0.774933	0.157795	0.870962	0.0160381	7.38e-05	0.0296297	TPRE001340	NA
Scaffold6	3435928	0.60566	0.699527	0.0938661	0.501686	0.248741	7.38e-05	0.0296297	TPRE001340	NA
Scaffold6	3612097	0.610709	0.683007	0.0722988	0.300229	0.102216	7.3e-05	0.0296297	TPRE001344	eif4aiii
Scaffold7	1828727	0.634952	0.729427	0.0944752	0.503973	0.0429644	7.58e-05	0.0300779	TPRE002945	NA
Scaffold7	1828736	0.223287	0.294374	0.0710868	0.436924	0.229613	7.58e-05	0.0300779	TPRE002945	NA
Scaffold7	1828759	0.418559	0.640796	0.222237	0.947424	0.00056076	7.58e-05	0.0300779	TPRE002945	NA
Scaffold7	2751246	0.779641	0.875427	0.095786	0.634892	0.010295	7.65e-05	0.0302683	TPRE003005	NA
Scaffold7	2751246	0.779641	0.875427	0.095786	0.634892	0.010295	7.65e-05	0.0302683	TPRE003006	cg11107
Scaffold125	178352	0.452243	0.527629	0.0753861	0.285658	0.101608	7.72e-05	0.0304139	TPRE012938	b52
Scaffold3	5365440	0.146699	0.206743	0.0600437	0.497066	0.367256	8.51e-05	0.0329074	TPRE001867	NA
Scaffold34	3557173	0.728661	0.849456	0.120795	0.730942	0.00316252	8.51e-05	0.0329074	TPRE006754	NA
Scaffold34	3557183	0.719554	0.822836	0.103282	0.602648	0.00565182	8.51e-05	0.0329074	TPRE006754	NA
Scaffold9	8434712	0.572753	0.358075	0.214678	-0.883377	0.133615	8.54e-05	0.0329074	TPRE001159	nmt
Scaffold9	8434714	0.554863	0.358861	0.196003	-0.82231	0.10242	8.54e-05	0.0329074	TPRE001159	nmt
Scaffold9	8434719	0.756561	0.703865	0.0526966	-0.314587	0.374398	8.54e-05	0.0329074	TPRE001159	nmt
Scaffold8	1515685	0.207078	0.233276	0.026198	0.186791	0.347342	8.89e-05	0.0341648	TPRE006290	NA
Scaffold8	1515685	0.207078	0.233276	0.026198	0.186791	0.347342	8.89e-05	0.0341648	TPRE006289	NA
Scaffold16	3021963	0.158883	0.110941	0.0479413	-0.474649	0.066803	9.3e-05	0.0353909	TPRE004776	cg12822
Scaffold16	3021975	0.105684	0.0682324	0.0374517	-0.614166	0.223711	9.3e-05	0.0353909	TPRE004776	cg12822
Scaffold38	1446842	0.410099	0.459593	0.0494939	0.203795	0.431509	9.48e-05	0.0353909	TPRE009411	NA
Scaffold38	1446842	0.410099	0.459593	0.0494939	0.203795	0.431509	9.48e-05	0.0353909	TPRE009412	NA
Scaffold38	1446852	0.768831	0.865098	0.0962665	0.644175	0.0109506	9.48e-05	0.0353909	TPRE009411	NA
Scaffold38	1446852	0.768831	0.865098	0.0962665	0.644175	0.0109506	9.48e-05	0.0353909	TPRE009412	NA
Scaffold38	1446877	0.791027	0.855086	0.0640585	0.439315	0.053554	9.48e-05	0.0353909	TPRE009411	NA
Scaffold38	1446877	0.791027	0.855086	0.0640585	0.439315	0.053554	9.48e-05	0.0353909	TPRE009412	NA
Scaffold38	1446885	0.852561	0.94855	0.0959883	1.13701	0.00146833	9.48e-05	0.0353909	TPRE009411	NA
Scaffold38	1446885	0.852561	0.94855	0.0959883	1.13701	0.00146833	9.48e-05	0.0353909	TPRE009412	NA
Scaffold38	1446982	0.14042	0.186658	0.0462385	0.347878	0.154475	9.48e-05	0.0353909	TPRE009411	NA
Scaffold38	1446982	0.14042	0.186658	0.0462385	0.347878	0.154475	9.48e-05	0.0353909	TPRE009412	NA
Scaffold38	1447015	0.159236	0.201406	0.0421694	0.300049	0.141167	9.48e-05	0.0353909	TPRE009411	NA
Scaffold38	1447015	0.159236	0.201406	0.0421694	0.300049	0.141167	9.48e-05	0.0353909	TPRE009412	NA
Scaffold16	195936	0.25355	0.393428	0.139878	0.634642	0.072471	9.94e-05	0.0369941	TPRE004479	NA
Scaffold3	4002998	0.215513	0.104028	0.111485	-0.87246	0.0101482	0.000103688	0.0383803	TPRE001767	eif5
Scaffold3	6372153	0.325713	0.0798753	0.245838	-1.58021	0.0784462	0.000103879	0.0383803	NA	NA
Scaffold21	2924737	0.884996	0.92169	0.036694	0.429201	0.136552	0.000107084	0.0392483	TPRE007462	NA
Scaffold33	2020216	0.434971	0.283424	0.151547	-0.600487	0.22249	0.000107703	0.0392483	TPRE007158	cg15771
Scaffold33	2020216	0.434971	0.283424	0.151547	-0.600487	0.22249	0.000107703	0.0392483	TPRE007159	NA
Scaffold33	2020228	0.728164	0.5267	0.201464	-0.90118	0.0470038	0.000107703	0.0392483	TPRE007158	cg15771
Scaffold33	2020228	0.728164	0.5267	0.201464	-0.90118	0.0470038	0.000107703	0.0392483	TPRE007159	NA
Scaffold33	2020239	0.607257	0.4344	0.172858	-0.753071	0.0239808	0.000107703	0.0392483	TPRE007158	cg15771
Scaffold33	2020239	0.607257	0.4344	0.172858	-0.753071	0.0239808	0.000107703	0.0392483	TPRE007159	NA
Scaffold16	3025510	0.405199	0.332213	0.0729865	-0.327929	0.133868	0.000111309	0.0404004	TPRE004778	dg
Scaffold9	6730695	0.386292	0.479533	0.0932409	0.395458	0.0661622	0.000112384	0.0404004	TPRE001057	cg14299
Scaffold9	6730705	0.633872	0.749678	0.115806	0.559054	0.0819003	0.000112384	0.0404004	TPRE001057	cg14299
Scaffold9	6730717	0.690745	0.79459	0.103845	0.537375	0.105064	0.000112384	0.0404004	TPRE001057	cg14299
Scaffold7	5064055	0.0889163	0.176668	0.0877516	0.706072	0.17912	0.000117007	0.0416404	TPRE003188	NA
Scaffold7	5064136	0.432541	0.607766	0.175225	0.740073	0.0432739	0.000117007	0.0416404	TPRE003188	NA
Scaffold7	5064166	0.0773283	0.133295	0.0559665	0.725207	0.296435	0.000117007	0.0416404	TPRE003188	NA
Scaffold125	178643	0.212232	0.262716	0.0504837	0.33443	0.24798	0.000117738	0.0417607	TPRE012938	b52
Scaffold3	4002948	0.381712	0.307926	0.0737861	-0.310654	0.0947544	0.000120631	0.042645	TPRE001767	eif5
Scaffold32	2757281	0.0304219	0.118209	0.0877868	1.43126	0.0142285	0.000122144	0.0430368	TPRE008257	NA
Scaffold3	4002980	0.285495	0.228941	0.0565539	-0.315628	0.251093	0.000125752	0.0441619	TPRE001767	eif5
Scaffold16	1347194	0.49431	0.557437	0.0631265	0.229383	0.260416	0.000128369	0.0449327	TPRE004585	tsp3a
Scaffold16	2777807	0.0938305	0.171578	0.0777472	0.815425	0.168918	0.000129506	0.0450342	TPRE004729	frtz
Scaffold16	2777850	0.145068	0.331511	0.186443	1.12683	0.0106155	0.000129506	0.0450342	TPRE004729	frtz
Scaffold13	648233	0.711628	0.784367	0.072739	0.34085	0.293258	0.000137517	0.0466918	TPRE008481	NA
Scaffold13	648233	0.711628	0.784367	0.072739	0.34085	0.293258	0.000137517	0.0466918	TPRE008482	NA
Scaffold21	1172864	0.0843086	0.230835	0.146527	1.08674	0.0336311	0.000137061	0.0466918	TPRE007315	NA
Scaffold21	1172913	0.202409	0.288853	0.0864442	0.433	0.0774501	0.000137061	0.0466918	TPRE007315	NA
Scaffold21	1172915	0.170656	0.259852	0.0891953	0.536197	0.0375236	0.000137061	0.0466918	TPRE007315	NA
Scaffold21	1172936	0.172206	0.321869	0.149664	0.780294	0.0519207	0.000137061	0.0466918	TPRE007315	NA
Scaffold21	1172940	0.14871	0.229294	0.0805842	0.476392	0.126669	0.000137061	0.0466918	TPRE007315	NA
Scaffold52	1217643	0.691389	0.753144	0.0617547	0.319713	0.0968097	0.000136666	0.0466918	TPRE010215	NA
Scaffold6	3436169	0.12688	0.219073	0.0921935	0.681718	0.0677421	0.000137783	0.0466918	TPRE001340	NA
Scaffold18	1691732	0.473021	0.344895	0.128127	-0.546146	0.00874772	0.000138763	0.0466956	NA	NA
Scaffold6	3436339	0.0977361	0.144065	0.0463288	0.453159	0.0746872	0.000140136	0.0466956	TPRE001340	NA
Scaffold6	3436357	0.161237	0.219774	0.0585368	0.420072	0.0645639	0.000140136	0.0466956	NA	NA
Scaffold9	6661881	0.101797	0.209779	0.107982	0.675567	0.309202	0.000140427	0.0466956	TPRE001045	cg6325
Scaffold9	6661881	0.101797	0.209779	0.107982	0.675567	0.309202	0.000140427	0.0466956	TPRE001046	NA
Scaffold9	6661891	0.0601717	0.171526	0.111354	0.69351	0.355361	0.000140427	0.0466956	TPRE001045	cg6325
Scaffold9	6661891	0.0601717	0.171526	0.111354	0.69351	0.355361	0.000140427	0.0466956	TPRE001046	NA
Scaffold9	6661896	0.0129664	0.0793184	0.066352	1.61393	0.0568712	0.000140427	0.0466956	TPRE001045	cg6325
Scaffold9	6661896	0.0129664	0.0793184	0.066352	1.61393	0.0568712	0.000140427	0.0466956	TPRE001046	NA
Scaffold13	2656242	0.481998	0.636778	0.15478	0.617462	0.0235052	0.000142675	0.046713	TPRE008584	sl
Scaffold13	2656295	0.566604	0.692675	0.126072	0.559363	0.00522793	0.000142675	0.046713	TPRE008584	sl
Scaffold13	2656368	0.205443	0.0858586	0.119584	-0.67288	0.258909	0.000142675	0.046713	TPRE008584	sl
Scaffold13	2656371	0.40919	0.212326	0.196863	-0.877463	0.0537069	0.000142675	0.046713	TPRE008584	sl
Scaffold13	2656376	0.244136	0.14147	0.102666	-0.466771	0.367661	0.000142675	0.046713	TPRE008584	sl
Scaffold1	811282	0.825971	0.771991	0.0539802	-0.296122	0.162123	0.000145123	0.0467445	TPRE000048	NA
Scaffold22	1364152	0.192885	0.129477	0.0634084	-0.488418	0.0951792	0.000145407	0.0467445	TPRE008999	NA
Scaffold8	799097	0.49274	0.608604	0.115864	0.459765	0.128401	0.000144609	0.0467445	TPRE006226	NA
Scaffold8	799101	0.469551	0.558357	0.0888068	0.295994	0.0955694	0.000144609	0.0467445	TPRE006226	NA
Scaffold8	799123	0.464821	0.566428	0.101607	0.313814	0.0681843	0.000144609	0.0467445	TPRE006226	NA
Scaffold8	799131	0.435922	0.55074	0.114817	0.433674	0.0164562	0.000144609	0.0467445	TPRE006226	NA
Scaffold18	2968216	0.153664	0.0887061	0.0649582	-0.592313	0.0201268	0.00014809	0.0473211	TPRE007648	mtrnapol
Scaffold18	2968368	0.248718	0.117951	0.130767	-0.963437	0.0010834	0.00014809	0.0473211	TPRE007648	mtrnapol
Scaffold3	4003010	0.448463	0.314127	0.134336	-0.599111	0.117173	0.000149372	0.047446	TPRE001767	eif5
Scaffold3	4003023	0.280642	0.16873	0.111912	-0.701147	0.324196	0.000149372	0.047446	TPRE001767	eif5
Scaffold6	3612022	0.290508	0.314808	0.0243004	0.087266	0.71375	0.000152101	0.048169	NA	NA
Scaffold12	1293150	0.409207	0.461407	0.0521996	0.212298	0.305729	0.000154484	0.0487784	TPRE007735	drep-4
Scaffold19	747523	0.0973156	0.182471	0.0851557	0.935165	0.103944	0.000157343	0.0493879	TPRE003870	mbs
Scaffold19	747540	0.311242	0.543745	0.232503	0.993722	0.0699702	0.000157343	0.0493879	TPRE003870	mbs
Scaffold34	639629	0.305532	0.389298	0.0837662	0.270893	0.697909	0.000158579	0.0496296	TPRE006554	peb
Scaffold1	811424	0.0625488	0.135859	0.0733102	0.793035	0.0776001	0.0001713	0.0506368	TPRE000048	NA
Scaffold1	811430	0.0337026	0.128409	0.0947065	1.34165	0.00838716	0.0001713	0.0506368	TPRE000048	NA
Scaffold1	2525039	0.205599	0.0964282	0.109171	-0.845907	0.0147866	0.000169555	0.0506368	NA	NA
Scaffold15	4139517	0.702963	0.810707	0.107744	0.574745	0.00892768	0.000167711	0.0506368	TPRE005355	rab6
Scaffold18	168703	0.822843	0.862852	0.0400087	0.230363	0.363184	0.000165705	0.0506368	TPRE007486	NA
Scaffold18	168712	0.819197	0.893279	0.0740821	0.558392	0.0350759	0.000165705	0.0506368	TPRE007486	NA
Scaffold19	2831539	0.270338	0.312952	0.0426138	0.230785	0.371521	0.000173864	0.0506368	NA	NA
Scaffold19	2831657	0.176802	0.263545	0.0867433	0.508492	0.0371705	0.000173864	0.0506368	NA	NA
Scaffold3	6372346	0.278864	0.095832	0.183032	-1.08794	0.0710624	0.000170061	0.0506368	NA	NA
Scaffold32	380796	0.729087	0.795192	0.0661051	0.369747	0.0674888	0.00017988	0.0506368	TPRE008115	NA
Scaffold32	380796	0.729087	0.795192	0.0661051	0.369747	0.0674888	0.00017988	0.0506368	TPRE008116	cg7655
Scaffold32	380822	0.408136	0.481609	0.0734733	0.307574	0.073205	0.00017988	0.0506368	TPRE008115	NA
Scaffold32	380822	0.408136	0.481609	0.0734733	0.307574	0.073205	0.00017988	0.0506368	TPRE008116	cg7655
Scaffold32	380826	0.538505	0.603719	0.0652135	0.27789	0.102967	0.00017988	0.0506368	TPRE008115	NA
Scaffold32	380826	0.538505	0.603719	0.0652135	0.27789	0.102967	0.00017988	0.0506368	TPRE008116	cg7655
Scaffold32	380832	0.194838	0.123456	0.0713822	-0.521297	0.0266321	0.00017988	0.0506368	TPRE008115	NA
Scaffold32	380832	0.194838	0.123456	0.0713822	-0.521297	0.0266321	0.00017988	0.0506368	TPRE008116	cg7655
Scaffold33	1109048	0.237612	0.385137	0.147525	0.639023	0.00919746	0.000173038	0.0506368	NA	NA
Scaffold45	1578109	0.849606	0.947581	0.0979749	1.098	0.00568359	0.000174046	0.0506368	TPRE008809	NA
Scaffold45	1578111	0.846356	0.887328	0.0409719	0.33248	0.198297	0.000174046	0.0506368	TPRE008809	NA
Scaffold54	417916	0.552664	0.602062	0.0493985	0.211207	0.255907	0.000171737	0.0506368	TPRE011665	NA
Scaffold54	417922	0.508043	0.633176	0.125133	0.500746	0.0155623	0.000171737	0.0506368	TPRE011665	NA
Scaffold54	417938	0.186812	0.252751	0.065939	0.292574	0.261307	0.000171737	0.0506368	TPRE011665	NA
Scaffold54	417942	0.410906	0.500509	0.0896033	0.384138	0.0426967	0.000171737	0.0506368	TPRE011665	NA
Scaffold54	417974	0.436936	0.488366	0.0514308	0.233446	0.23138	0.000171737	0.0506368	TPRE011665	NA
Scaffold54	418004	0.89406	0.864393	0.0296667	-0.288473	0.320579	0.000171737	0.0506368	TPRE011665	NA
Scaffold54	728237	0.460257	0.56013	0.0998725	0.393721	0.0306928	0.00016834	0.0506368	TPRE011694	NA
Scaffold54	728246	0.655037	0.690959	0.0359222	0.155277	0.412753	0.00016834	0.0506368	TPRE011694	NA
Scaffold6	3901101	0.314209	0.398791	0.0845818	0.399969	0.0289252	0.000171045	0.0506368	TPRE001363	cg32344
Scaffold6	3901107	0.305698	0.461043	0.155345	0.672437	0.00253814	0.000171045	0.0506368	TPRE001363	cg32344
Scaffold6	3901112	0.46878	0.583611	0.114832	0.479009	0.0297831	0.000171045	0.0506368	TPRE001363	cg32344
Scaffold63	577875	0.757331	0.779314	0.0219825	0.150197	0.457278	0.000164554	0.0506368	TPRE010341	NA
Scaffold7	1828817	0.274888	0.330627	0.0557389	0.285454	0.191227	0.000164956	0.0506368	TPRE002945	NA
Scaffold8	1387998	0.168469	0.226367	0.0578984	0.409489	0.25097	0.000179237	0.0506368	NA	NA
Scaffold8	1388004	0.685813	0.753414	0.0676018	0.326765	0.187399	0.000179237	0.0506368	NA	NA
Scaffold8	1388013	0.488863	0.660423	0.17156	0.676737	0.031126	0.000179237	0.0506368	NA	NA
Scaffold8	1388015	0.323262	0.510302	0.18704	0.785955	0.079436	0.000179237	0.0506368	NA	NA
Scaffold8	1388023	0.410491	0.525989	0.115498	0.457383	0.157667	0.000179237	0.0506368	NA	NA
Scaffold8	1388035	0.259734	0.402887	0.143153	0.616913	0.0327817	0.000179237	0.0506368	NA	NA
Scaffold8	1388038	0.0979622	0.178914	0.0809513	0.642729	0.104181	0.000179237	0.0506368	NA	NA
Scaffold8	1388041	0.293821	0.386846	0.0930257	0.367059	0.0738548	0.000179237	0.0506368	NA	NA
Scaffold8	1388076	0.449077	0.45041	0.00133273	0.00245015	0.988418	0.000179237	0.0506368	NA	NA
Scaffold16	2955542	0.284122	0.223501	0.060621	-0.321908	0.110038	0.000186598	0.0510488	TPRE004768	NA
Scaffold23	2593733	0.564519	0.447193	0.117326	-0.455026	0.183487	0.000185211	0.0510488	NA	NA
Scaffold34	639727	0.171902	0.265961	0.0940589	0.573695	0.172371	0.000187121	0.0510488	TPRE006554	peb
Scaffold34	639730	0.207413	0.341239	0.133826	0.733973	0.0347722	0.000187121	0.0510488	TPRE006554	peb
Scaffold34	639745	0.169409	0.313824	0.144415	0.757917	0.00941318	0.000187121	0.0510488	TPRE006554	peb
Scaffold34	639749	0.0860594	0.149417	0.0633575	0.695097	0.109312	0.000187121	0.0510488	TPRE006554	peb
Scaffold34	639751	0.0863239	0.157511	0.0711875	0.746908	0.0744753	0.000187121	0.0510488	TPRE006554	peb
Scaffold34	639773	0.612821	0.702948	0.0901273	0.391163	0.0852224	0.000187121	0.0510488	TPRE006554	peb
Scaffold34	639778	0.459235	0.543299	0.084064	0.334108	0.104989	0.000187121	0.0510488	TPRE006554	peb
Scaffold34	639787	0.821825	0.887924	0.0660991	0.424967	0.14762	0.000184914	0.0510488	TPRE006554	peb
Scaffold54	307228	0.819647	0.857835	0.0381874	0.263126	0.329684	0.000188061	0.0510488	TPRE011662	NA
Scaffold54	307228	0.819647	0.857835	0.0381874	0.263126	0.329684	0.000188061	0.0510488	TPRE011663	NA
Scaffold54	307240	0.580333	0.708209	0.127875	0.593242	0.0349735	0.000188061	0.0510488	TPRE011662	NA
Scaffold54	307240	0.580333	0.708209	0.127875	0.593242	0.0349735	0.000188061	0.0510488	TPRE011663	NA
Scaffold9	2746384	0.312299	0.165047	0.147253	-0.808962	0.00370656	0.000185938	0.0510488	TPRE000793	sec3
Scaffold9	2746393	0.630294	0.459078	0.171216	-0.662812	0.00611923	0.000185938	0.0510488	TPRE000793	sec3
Scaffold54	417893	0.331305	0.395225	0.0639202	0.267707	0.150611	0.000190211	0.0515011	TPRE011665	NA
Scaffold10	1740799	0.282052	0.376762	0.0947103	0.483008	0.0186405	0.000199593	0.0520874	TPRE009160	NA
Scaffold10	1740808	0.385684	0.510629	0.124945	0.527958	0.00482478	0.000199593	0.0520874	TPRE009160	NA
Scaffold10	1740833	0.214615	0.29071	0.0760946	0.428199	0.0719086	0.000199593	0.0520874	TPRE009160	NA
Scaffold125	178494	0.245114	0.376631	0.131517	0.608406	0.00434671	0.000200524	0.0520874	TPRE012938	b52
Scaffold14	623559	0.750641	0.726047	0.0245941	-0.0810235	0.690943	0.000206074	0.0520874	TPRE004905	arfgap3
Scaffold14	623559	0.750641	0.726047	0.0245941	-0.0810235	0.690943	0.000206074	0.0520874	TPRE004906	cg17746
Scaffold14	2144785	0.123646	0.0595654	0.0640802	-0.810205	0.00865994	0.000200565	0.0520874	TPRE004969	cg9395
Scaffold14	2144785	0.123646	0.0595654	0.0640802	-0.810205	0.00865994	0.000200565	0.0520874	TPRE004970	NA
Scaffold14	2144806	0.114205	0.0428593	0.0713456	-1.09466	0.00432563	0.000200565	0.0520874	TPRE004969	cg9395
Scaffold14	2144806	0.114205	0.0428593	0.0713456	-1.09466	0.00432563	0.000200565	0.0520874	TPRE004970	NA
Scaffold18	2608566	0.158963	0.261461	0.102498	0.65921	0.357	0.000202267	0.0520874	TPRE007614	rpii215
Scaffold33	1109089	0.388031	0.520976	0.132945	0.497034	0.0207756	0.000204452	0.0520874	NA	NA
Scaffold33	1109141	0.121892	0.162529	0.0406371	0.33487	0.178319	0.000204452	0.0520874	NA	NA
Scaffold50	2693952	0.249451	0.163859	0.0855924	-0.384353	0.646162	0.000206082	0.0520874	TPRE008082	nito
Scaffold50	2693958	0.243001	0.156756	0.0862446	-0.580434	0.441833	0.000206082	0.0520874	TPRE008082	nito
Scaffold50	2694000	0.218237	0.177293	0.0409444	-0.382569	0.30518	0.000206082	0.0520874	TPRE008082	nito
Scaffold50	2694014	0.185976	0.116572	0.0694038	-0.589043	0.30336	0.000206082	0.0520874	TPRE008082	nito
Scaffold50	2694029	0.0987647	0.045045	0.0537197	-1.68211	0.0937551	0.000206082	0.0520874	TPRE008082	nito
Scaffold50	2694057	0.351503	0.181414	0.170088	-1.17404	0.199944	0.000206082	0.0520874	TPRE008082	nito
Scaffold50	2694059	0.285256	0.180164	0.105093	-0.596174	0.464287	0.000206082	0.0520874	TPRE008082	nito
Scaffold54	728234	0.653372	0.768018	0.114646	0.549167	0.00811102	0.000193073	0.0520874	TPRE011694	NA
Scaffold8	799138	0.464086	0.571709	0.107622	0.423024	0.0216162	0.00019761	0.0520874	TPRE006226	NA
Scaffold8	799161	0.275276	0.329866	0.0545903	0.288118	0.135792	0.00019761	0.0520874	TPRE006226	NA
Scaffold89	1530220	0.253449	0.590825	0.337376	1.44094	0.0869076	0.000201709	0.0520874	TPRE010059	NA
Scaffold89	1530222	0.259328	0.592671	0.333343	1.42899	0.095168	0.000201709	0.0520874	TPRE010059	NA
Scaffold89	1530240	0.346136	0.697421	0.351285	1.55417	0.0541378	0.000201709	0.0520874	TPRE010059	NA
Scaffold89	1530246	0.341646	0.614183	0.272537	1.23124	0.0845589	0.000201709	0.0520874	TPRE010059	NA
Scaffold89	1530261	0.436819	0.744108	0.307289	1.30251	0.0957928	0.000201709	0.0520874	TPRE010059	NA
Scaffold89	1530285	0.086623	0.147285	0.0606624	0.731537	0.156986	0.000201709	0.0520874	TPRE010059	NA
Scaffold89	1530343	0.181316	0.223437	0.0421204	0.436131	0.363497	0.000201709	0.0520874	TPRE010059	NA
Scaffold9	7054512	0.477805	0.441479	0.0363261	-0.174578	0.3847	0.000194724	0.0520874	TPRE001082	cg7922
Scaffold41	690650	0.485055	0.469746	0.0153081	-0.0929839	0.613493	0.000209416	0.0528046	TPRE009867	th
Scaffold14	2926363	0.644755	0.755688	0.110933	0.54009	0.0368333	0.00021172	0.0532594	TPRE005042	NA
Scaffold14	2926363	0.644755	0.755688	0.110933	0.54009	0.0368333	0.00021172	0.0532594	TPRE005041	NA
Scaffold16	3025369	0.379012	0.165839	0.213172	-0.889188	0.220041	0.000214635	0.0538654	TPRE004778	dg
Scaffold16	3025528	0.718281	0.624153	0.0941284	-0.46061	0.212081	0.000216632	0.0542205	TPRE004778	dg
Scaffold3	5873675	0.473251	0.496142	0.0228907	0.126748	0.49297	0.000218089	0.0542205	TPRE001923	nup98-96
Scaffold3	5873683	0.399863	0.432539	0.0326761	0.160492	0.391577	0.000218089	0.0542205	TPRE001923	nup98-96
Scaffold3	5873699	0.574498	0.54948	0.0250181	-0.065332	0.723623	0.000218089	0.0542205	TPRE001923	nup98-96
Scaffold12	2723684	0.148197	0.081	0.0671974	-0.695841	0.0472539	0.000220789	0.0543127	TPRE007843	socs16d
Scaffold12	2723684	0.148197	0.081	0.0671974	-0.695841	0.0472539	0.000220789	0.0543127	TPRE007842	cg7993
Scaffold12	2723690	0.142695	0.0829955	0.0596999	-0.777826	0.0216831	0.000220789	0.0543127	TPRE007843	socs16d
Scaffold12	2723690	0.142695	0.0829955	0.0596999	-0.777826	0.0216831	0.000220789	0.0543127	TPRE007842	cg7993
Scaffold12	2723699	0.231772	0.145023	0.086749	-0.753477	0.0185507	0.000220789	0.0543127	TPRE007843	socs16d
Scaffold12	2723699	0.231772	0.145023	0.086749	-0.753477	0.0185507	0.000220789	0.0543127	TPRE007842	cg7993
Scaffold12	2723720	0.299584	0.214586	0.0849983	-0.62844	0.0970102	0.000220789	0.0543127	TPRE007843	socs16d
Scaffold12	2723720	0.299584	0.214586	0.0849983	-0.62844	0.0970102	0.000220789	0.0543127	TPRE007842	cg7993
Scaffold8	2122441	0.246198	0.0950709	0.151127	-0.993225	0.208607	0.000221615	0.0543127	TPRE006363	m6
Scaffold8	2122441	0.246198	0.0950709	0.151127	-0.993225	0.208607	0.000221615	0.0543127	TPRE006364	cg4433
Scaffold8	2122471	0.21161	0.0939271	0.117683	-1.03399	0.185303	0.000221615	0.0543127	TPRE006363	m6
Scaffold8	2122471	0.21161	0.0939271	0.117683	-1.03399	0.185303	0.000221615	0.0543127	TPRE006364	cg4433
Scaffold9	6661927	0.637386	0.658163	0.0207773	0.129569	0.735249	0.000223053	0.0543127	TPRE001045	cg6325
Scaffold9	6661927	0.637386	0.658163	0.0207773	0.129569	0.735249	0.000223053	0.0543127	TPRE001046	NA
Scaffold9	6661942	0.2281	0.324733	0.0966327	0.487544	0.218592	0.000223053	0.0543127	TPRE001045	cg6325
Scaffold9	6661942	0.2281	0.324733	0.0966327	0.487544	0.218592	0.000223053	0.0543127	TPRE001046	NA
Scaffold9	6661956	0.0686146	0.112463	0.0438488	0.531128	0.334897	0.000223053	0.0543127	TPRE001045	cg6325
Scaffold9	6661956	0.0686146	0.112463	0.0438488	0.531128	0.334897	0.000223053	0.0543127	TPRE001046	NA
Scaffold3	5873720	0.835925	0.83029	0.00563458	0.0232211	0.923948	0.000228451	0.0549977	TPRE001923	nup98-96
Scaffold34	639670	0.458535	0.50209	0.0435549	0.151017	0.420988	0.000227989	0.0549977	TPRE006554	peb
Scaffold34	639676	0.786067	0.830295	0.0442279	0.318607	0.276209	0.000227989	0.0549977	TPRE006554	peb
Scaffold34	639714	0.53631	0.580536	0.0442258	0.202351	0.580982	0.000227989	0.0549977	TPRE006554	peb
Scaffold34	639719	0.449985	0.578999	0.129015	0.536845	0.096245	0.000227989	0.0549977	TPRE006554	peb
Scaffold16	4249163	0.122963	0.180664	0.0577008	0.513488	0.078224	0.000233405	0.0554378	TPRE004861	NA
Scaffold16	4249175	0.271245	0.355157	0.0839129	0.443334	0.0700772	0.000233405	0.0554378	TPRE004861	NA
Scaffold16	4249181	0.461392	0.462331	0.000939038	0.0321101	0.88101	0.000233405	0.0554378	TPRE004861	NA
Scaffold16	4249205	0.394148	0.411991	0.0178428	0.122759	0.605939	0.000233405	0.0554378	TPRE004861	NA
Scaffold16	4249220	0.460728	0.513936	0.0532078	0.280005	0.30139	0.000233405	0.0554378	TPRE004861	NA
Scaffold16	4249237	0.548706	0.645084	0.0963779	0.429856	0.056807	0.000233405	0.0554378	TPRE004861	NA
Scaffold18	2608847	0.785456	0.820013	0.0345579	0.229526	0.318639	0.000234679	0.0556164	TPRE007614	rpii215
Scaffold11	2133082	0.138773	0.264522	0.125748	0.828982	0.00193339	0.000237503	0.0556658	TPRE002201	NA
Scaffold11	2133160	0.0244443	0.116967	0.0925227	1.49787	0.0200317	0.000237503	0.0556658	TPRE002201	NA
Scaffold9	4369270	0.313645	0.228698	0.0849466	-0.406757	0.153429	0.000236987	0.0556658	TPRE000897	NA
Scaffold9	4369300	0.582426	0.498219	0.084207	-0.324158	0.47983	0.000236987	0.0556658	TPRE000897	NA
Scaffold9	4369305	0.629881	0.591108	0.0387727	-0.157018	0.598044	0.000236987	0.0556658	TPRE000897	NA
Scaffold71	218757	0.768298	0.839194	0.0708959	0.486019	0.0369397	0.000243299	0.0567739	TPRE010922	rhol
Scaffold71	218799	0.58421	0.694303	0.110093	0.451609	0.0138705	0.000243299	0.0567739	TPRE010922	rhol
Scaffold33	2020183	0.288533	0.171033	0.117499	-0.579779	0.246782	0.000244768	0.0569919	TPRE007158	cg15771
Scaffold33	2020183	0.288533	0.171033	0.117499	-0.579779	0.246782	0.000244768	0.0569919	TPRE007159	NA
Scaffold54	699127	0.901626	0.874283	0.0273433	-0.330893	0.304823	0.000250825	0.0582747	TPRE011687	cg3262
Scaffold54	699127	0.901626	0.874283	0.0273433	-0.330893	0.304823	0.000250825	0.0582747	TPRE011688	NA
Scaffold33	2020251	0.417376	0.244263	0.173113	-0.913203	0.0240528	0.000256368	0.0591749	TPRE007158	cg15771
Scaffold33	2020251	0.417376	0.244263	0.173113	-0.913203	0.0240528	0.000256368	0.0591749	TPRE007159	NA
Scaffold33	2020255	0.259369	0.154751	0.104618	-0.620587	0.0314599	0.000256368	0.0591749	TPRE007158	cg15771
Scaffold33	2020255	0.259369	0.154751	0.104618	-0.620587	0.0314599	0.000256368	0.0591749	TPRE007159	NA
Scaffold33	2020309	0.552594	0.485007	0.0675874	-0.325835	0.233238	0.000256368	0.0591749	TPRE007159	NA
Scaffold15	1512857	0.173348	0.106568	0.0667795	-0.524614	0.0475452	0.000258687	0.0593241	TPRE005205	NA
Scaffold15	1512965	0.684926	0.710899	0.0259724	0.118874	0.560517	0.000258687	0.0593241	NA	NA
Scaffold15	1512996	0.883603	0.904256	0.0206536	0.197671	0.52804	0.000258687	0.0593241	NA	NA
Scaffold16	3021914	0.136122	0.0448207	0.0913013	-1.32635	0.00467969	0.000263949	0.059758	TPRE004776	cg12822
Scaffold16	3021949	0.10319	0.0645008	0.0386896	-0.532367	0.084841	0.000263949	0.059758	TPRE004776	cg12822
Scaffold16	3021955	0.11567	0.0896302	0.0260399	-0.306652	0.272791	0.000263949	0.059758	TPRE004776	cg12822
Scaffold16	3021959	0.0883208	0.0449492	0.0433716	-0.716929	0.128258	0.000263949	0.059758	TPRE004776	cg12822
Scaffold25	470973	0.757481	0.772476	0.0149942	0.0621749	0.756959	0.000263307	0.059758	TPRE010259	NA
Scaffold25	470978	0.830748	0.890187	0.0594396	0.437853	0.0952069	0.000263307	0.059758	TPRE010259	NA
Scaffold1	811392	0.402232	0.522021	0.119789	0.468613	0.0165575	0.000265375	0.059876	TPRE000048	NA
Scaffold58	131129	0.580891	0.667179	0.0862882	0.366463	0.0496089	0.000265595	0.059876	TPRE010432	cg1598
Scaffold9	6662028	0.634188	0.697268	0.0630797	0.265597	0.383417	0.000268524	0.0604082	TPRE001046	NA
Scaffold18	2830390	0.965693	0.921302	0.0443916	-0.938036	0.0254716	0.000275958	0.0619497	TPRE007631	rpt4
Scaffold11	3854948	0.461596	0.531674	0.0700777	0.270751	0.135435	0.000280605	0.0627281	NA	NA
Scaffold11	3854974	0.115943	0.146693	0.03075	0.244146	0.517482	0.000280605	0.0627281	NA	NA
Scaffold32	380967	0.68693	0.76275	0.0758195	0.365742	0.0586134	0.000281796	0.0628624	TPRE008115	NA
Scaffold32	380967	0.68693	0.76275	0.0758195	0.365742	0.0586134	0.000281796	0.0628624	TPRE008116	cg7655
Scaffold3	458704	0.134833	0.250034	0.115201	0.757864	0.0100287	0.000290227	0.0640714	TPRE001591	NA
Scaffold3	458709	0.10581	0.23315	0.12734	0.950638	0.00553545	0.000290227	0.0640714	TPRE001591	NA
Scaffold33	3289750	0.751173	0.866162	0.114989	0.557526	0.318866	0.00028794	0.0640714	TPRE007233	gcn2
Scaffold63	80066	0.756496	0.849023	0.092527	0.500918	0.125631	0.000289093	0.0640714	TPRE010318	NA
Scaffold63	80066	0.756496	0.849023	0.092527	0.500918	0.125631	0.000289093	0.0640714	TPRE010319	NA
Scaffold63	80068	0.820397	0.884188	0.0637907	0.518658	0.118252	0.000289093	0.0640714	TPRE010318	NA
Scaffold63	80068	0.820397	0.884188	0.0637907	0.518658	0.118252	0.000289093	0.0640714	TPRE010319	NA
Scaffold125	178597	0.83614	0.837847	0.00170695	0.00271007	0.992988	0.000291851	0.0642966	TPRE012938	b52
Scaffold48	419663	0.163188	0.257519	0.0943309	0.550048	0.0249791	0.000294738	0.0645318	TPRE010805	NA
Scaffold48	419686	0.258167	0.33663	0.0784629	0.380115	0.289199	0.000294738	0.0645318	TPRE010805	NA
Scaffold48	419705	0.559735	0.628974	0.0692396	0.260392	0.330954	0.000294738	0.0645318	TPRE010805	NA
Scaffold14	2797465	0.232181	0.344308	0.112127	0.571208	0.0637637	0.00030046	0.0654967	NA	NA
Scaffold14	2797489	0.217896	0.34583	0.127934	0.632323	0.00307226	0.00030046	0.0654967	NA	NA
Scaffold57	521791	0.877679	0.960619	0.0829396	1.17217	0.00565728	0.000300991	0.0654967	TPRE010628	cg7275
Scaffold11	1177585	0.635442	0.501532	0.13391	-0.570635	0.0034227	0.000306872	0.0655442	TPRE002116	lig
Scaffold11	1177591	0.343923	0.216175	0.127748	-0.646817	0.00245774	0.000306872	0.0655442	TPRE002116	lig
Scaffold11	1177597	0.7021	0.563104	0.138997	-0.588176	0.00359042	0.000306872	0.0655442	TPRE002116	lig
Scaffold16	2067350	0.125	0	0.125	-15.7935	0.200575	0.000304452	0.0655442	TPRE004648	NA
Scaffold16	2067355	0.203616	0	0.203616	-11.6101	0.0657634	0.000304452	0.0655442	TPRE004648	NA
Scaffold16	2067369	0.218125	0	0.218125	-10.9584	0.0190758	0.000304452	0.0655442	TPRE004648	NA
Scaffold54	728351	0.719232	0.774796	0.0555638	0.300412	0.165747	0.00030737	0.0655442	TPRE011694	NA
Scaffold54	728366	0.590308	0.687729	0.0974214	0.424919	0.0331356	0.00030737	0.0655442	TPRE011694	NA
Scaffold99	621910	0.641284	0.712934	0.07165	0.331482	0.109576	0.000304957	0.0655442	TPRE012232	jhi-1
Scaffold99	621942	0.602884	0.711771	0.108887	0.443909	0.0800162	0.000304957	0.0655442	TPRE012232	jhi-1
Scaffold16	1255418	0.704233	0.798652	0.0944192	0.491002	0.0382572	0.00031987	0.0674549	TPRE004575	tud
Scaffold16	1255492	0.683329	0.765614	0.0822845	0.408318	0.0594741	0.00031987	0.0674549	TPRE004575	tud
Scaffold73	1311971	0.316887	0.418832	0.101946	0.473266	0.0209481	0.000320133	0.0674549	TPRE010581	klc
Scaffold9	3429057	0.745546	0.834029	0.0884831	0.58357	0.0159548	0.000318955	0.0674549	TPRE000843	ctf4
Scaffold9	3429060	0.687268	0.751285	0.0640171	0.35592	0.0892211	0.000318955	0.0674549	TPRE000843	ctf4
Scaffold9	3429071	0.739497	0.857949	0.118452	0.777577	0.0230059	0.000318955	0.0674549	TPRE000843	ctf4
Scaffold16	1255511	0.634643	0.769059	0.134416	0.642126	0.0048965	0.00032391	0.0677334	TPRE004575	tud
Scaffold3	6372078	0.324181	0.193984	0.130197	-0.669451	0.133325	0.000324001	0.0677334	NA	NA
Scaffold3	6372111	0.306881	0.209621	0.0972594	-0.424404	0.355642	0.000324001	0.0677334	NA	NA
Scaffold99	622093	0.56704	0.639172	0.0721322	0.300696	0.0803962	0.000322362	0.0677334	TPRE012232	jhi-1
Scaffold1	6982338	0.107143	0.0398249	0.067318	-0.933991	0.0117645	0.000325088	0.0678274	TPRE000440	cg33144
Scaffold1	7730334	0.0854515	0.139244	0.0537921	0.517439	0.0585348	0.000328835	0.068208	TPRE000502	NA
Scaffold1	7730413	0.0995707	0.130165	0.0305945	0.293099	0.231296	0.000328835	0.068208	TPRE000502	NA
Scaffold6	3436514	0.300212	0.409536	0.109324	0.484637	0.0372515	0.000328541	0.068208	NA	NA
Scaffold50	1759474	0.100473	0.137306	0.0368336	0.394667	0.300484	0.000332291	0.0687907	TPRE008007	NA
Scaffold14	2926400	0.661325	0.760094	0.0987683	0.436652	0.0458052	0.000338792	0.0694609	TPRE005042	NA
Scaffold14	2926400	0.661325	0.760094	0.0987683	0.436652	0.0458052	0.000338792	0.0694609	TPRE005041	NA
Scaffold14	2926407	0.855513	0.932086	0.076573	0.804807	0.0181955	0.000338792	0.0694609	TPRE005042	NA
Scaffold14	2926407	0.855513	0.932086	0.076573	0.804807	0.0181955	0.000338792	0.0694609	TPRE005041	NA
Scaffold19	2831500	0.222667	0.27501	0.0523429	0.302257	0.233857	0.000337833	0.0694609	NA	NA
Scaffold3	5439207	0.366908	0.453014	0.0861061	0.384525	0.098403	0.000337687	0.0694609	TPRE001882	NA
Scaffold3	5439213	0.226763	0.220092	0.00667018	-0.0165998	0.938184	0.000337687	0.0694609	TPRE001882	NA
Scaffold85	50477	0.26668	0.204834	0.0618466	-0.425412	0.100313	0.00034602	0.0708064	TPRE012455	NA
Scaffold7	2751281	0.784826	0.835571	0.0507453	0.383152	0.142797	0.000347265	0.0709248	TPRE003005	NA
Scaffold7	2751281	0.784826	0.835571	0.0507453	0.383152	0.142797	0.000347265	0.0709248	TPRE003006	cg11107
Scaffold45	1965664	0.548082	0.478455	0.069627	-0.277352	0.106688	0.000350517	0.0713152	TPRE008841	es2
Scaffold45	1965679	0.606208	0.631414	0.0252062	0.0960411	0.578378	0.000350517	0.0713152	TPRE008841	es2
Scaffold54	698935	0.649191	0.753012	0.103821	0.5087	0.0336764	0.000352598	0.0713294	TPRE011687	cg3262
Scaffold54	698935	0.649191	0.753012	0.103821	0.5087	0.0336764	0.000352598	0.0713294	TPRE011688	NA
Scaffold54	698954	0.731134	0.812188	0.0810542	0.501982	0.116865	0.000352598	0.0713294	TPRE011687	cg3262
Scaffold54	698954	0.731134	0.812188	0.0810542	0.501982	0.116865	0.000352598	0.0713294	TPRE011688	NA
Scaffold54	698957	0.701049	0.760557	0.0595082	0.293946	0.190236	0.000352598	0.0713294	TPRE011687	cg3262
Scaffold54	698957	0.701049	0.760557	0.0595082	0.293946	0.190236	0.000352598	0.0713294	TPRE011688	NA
Scaffold45	1965738	0.709091	0.823616	0.114526	0.571105	0.0114441	0.000355276	0.0714742	TPRE008841	es2
Scaffold45	1965740	0.723114	0.809808	0.0866944	0.415477	0.046431	0.000355276	0.0714742	TPRE008841	es2
Scaffold52	965672	0.475207	0.650261	0.175054	0.745587	0.00418977	0.000355329	0.0714742	TPRE010200	cg8121
Scaffold57	83160	0.655484	0.670576	0.0150922	0.0739174	0.697665	0.000358493	0.0719745	NA	NA
Scaffold16	2820353	0.633896	0.707999	0.0741035	0.33713	0.069776	0.000359496	0.0720399	TPRE004739	NA
Scaffold14	623598	0.609885	0.525278	0.0846077	-0.363809	0.128502	0.000361113	0.0722281	TPRE004905	arfgap3
Scaffold14	623598	0.609885	0.525278	0.0846077	-0.363809	0.128502	0.000361113	0.0722281	TPRE004906	cg17746
Scaffold1	7730270	0.290455	0.473018	0.182563	0.820004	0.034863	0.000429054	0.0729309	TPRE000502	NA
Scaffold1	7730277	0.533603	0.711197	0.177593	0.806112	0.000748391	0.000429054	0.0729309	TPRE000502	NA
Scaffold1	7730291	0.197337	0.353851	0.156515	0.834289	0.0117522	0.000429054	0.0729309	TPRE000502	NA
Scaffold11	1198338	0.743676	0.786161	0.0424849	0.217542	0.484974	0.000414294	0.0729309	TPRE002119	cg5642
Scaffold11	1198359	0.511287	0.675371	0.164085	0.674172	0.0335706	0.000414294	0.0729309	TPRE002119	cg5642
Scaffold11	1198373	0.0832361	0.182115	0.0988792	1.12489	0.097745	0.000414294	0.0729309	TPRE002119	cg5642
Scaffold11	1198378	0.27909	0.527512	0.248422	1.10413	0.0435206	0.000414294	0.0729309	TPRE002119	cg5642
Scaffold11	1198383	0.162823	0.359904	0.197081	1.26098	0.0443307	0.000414294	0.0729309	TPRE002119	cg5642
Scaffold11	1198386	0.030303	0.0832133	0.0529103	1.83884	0.0573323	0.000414294	0.0729309	TPRE002119	cg5642
Scaffold11	3854786	0.590876	0.736292	0.145415	0.638411	0.00250096	0.000423877	0.0729309	NA	NA
Scaffold11	3854793	0.472168	0.594002	0.121833	0.488419	0.00651778	0.000423877	0.0729309	NA	NA
Scaffold11	3854825	0.427522	0.502428	0.0749059	0.25911	0.1326	0.000423877	0.0729309	NA	NA
Scaffold12	2178474	0.797223	0.929041	0.131818	1.0753	0.0315664	0.000372734	0.0729309	TPRE007800	rev1
Scaffold14	258322	0.236356	0.305158	0.0688025	0.292696	0.12466	0.000406964	0.0729309	TPRE004876	cg12034
Scaffold14	258327	0.39985	0.459253	0.0594026	0.212308	0.214113	0.000406964	0.0729309	TPRE004876	cg12034
Scaffold14	258350	0.352589	0.443153	0.090564	0.327978	0.0527333	0.000406964	0.0729309	TPRE004876	cg12034
Scaffold14	258356	0.632449	0.738389	0.105939	0.439071	0.0808088	0.000406964	0.0729309	TPRE004876	cg12034
Scaffold14	623605	0.47603	0.37095	0.10508	-0.434348	0.0534687	0.000408551	0.0729309	TPRE004905	arfgap3
Scaffold14	623605	0.47603	0.37095	0.10508	-0.434348	0.0534687	0.000408551	0.0729309	TPRE004906	cg17746
Scaffold14	623613	0.582522	0.421199	0.161322	-0.644716	0.0411113	0.000408551	0.0729309	TPRE004905	arfgap3
Scaffold14	623613	0.582522	0.421199	0.161322	-0.644716	0.0411113	0.000408551	0.0729309	TPRE004906	cg17746
Scaffold14	623622	0.784667	0.589021	0.195646	-0.900937	0.0413191	0.000408551	0.0729309	TPRE004905	arfgap3
Scaffold14	623622	0.784667	0.589021	0.195646	-0.900937	0.0413191	0.000408551	0.0729309	TPRE004906	cg17746
Scaffold14	623652	0.197753	0.115867	0.0818866	-0.698123	0.0119946	0.000408551	0.0729309	TPRE004905	arfgap3
Scaffold14	623652	0.197753	0.115867	0.0818866	-0.698123	0.0119946	0.000408551	0.0729309	TPRE004906	cg17746
Scaffold14	623699	0.26734	0.116639	0.150702	-1.02202	0.00174071	0.000408551	0.0729309	TPRE004905	arfgap3
Scaffold14	623699	0.26734	0.116639	0.150702	-1.02202	0.00174071	0.000408551	0.0729309	TPRE004906	cg17746
Scaffold14	2144552	0.0873986	0.0188286	0.06857	-1.66797	0.0125867	0.000382999	0.0729309	TPRE004969	cg9395
Scaffold14	2144552	0.0873986	0.0188286	0.06857	-1.66797	0.0125867	0.000382999	0.0729309	TPRE004970	NA
Scaffold14	2144561	0.0807514	0.0275177	0.0532337	-1.21382	0.0865371	0.000382999	0.0729309	TPRE004969	cg9395
Scaffold14	2144561	0.0807514	0.0275177	0.0532337	-1.21382	0.0865371	0.000382999	0.0729309	TPRE004970	NA
Scaffold14	2144563	0.0796674	0.0266773	0.05299	-1.24178	0.0731472	0.000382999	0.0729309	TPRE004969	cg9395
Scaffold14	2144563	0.0796674	0.0266773	0.05299	-1.24178	0.0731472	0.000382999	0.0729309	TPRE004970	NA
Scaffold14	2144571	0.0785085	0.0211594	0.0573491	-1.49228	0.0468959	0.000382999	0.0729309	TPRE004969	cg9395
Scaffold14	2144571	0.0785085	0.0211594	0.0573491	-1.49228	0.0468959	0.000382999	0.0729309	TPRE004970	NA
Scaffold14	2875270	0.370438	0.528863	0.158425	0.673716	0.00688557	0.000427384	0.0729309	TPRE005034	NA
Scaffold15	3092217	0.222639	0.432891	0.210252	1.1335	0.0904997	0.000407261	0.0729309	TPRE005295	NA
Scaffold15	3092318	0.143191	0.196703	0.0535121	0.718587	0.225657	0.000407261	0.0729309	TPRE005295	NA
Scaffold15	3092338	0.348693	0.463178	0.114485	1.17813	0.200567	0.000407261	0.0729309	TPRE005295	NA
Scaffold15	3092343	0.404217	0.526124	0.121907	0.665054	0.347926	0.000407261	0.0729309	TPRE005295	NA
Scaffold15	3092356	0.122267	0.261287	0.13902	1.16521	0.0573451	0.000407261	0.0729309	TPRE005295	NA
Scaffold15	3092360	0.187463	0.332408	0.144945	1.10316	0.108886	0.000407261	0.0729309	TPRE005295	NA
Scaffold16	2067399	0.13549	0.0030303	0.132459	-1.531	0.168711	0.00042668	0.0729309	TPRE004648	NA
Scaffold16	3025334	0.507547	0.171951	0.335596	-1.50041	0.0188141	0.000368417	0.0729309	TPRE004778	dg
Scaffold17	1957518	0.80665	0.859224	0.0525738	0.32403	0.159646	0.000414778	0.0729309	TPRE005479	NA
Scaffold17	1957561	0.65415	0.751634	0.0974843	0.446288	0.0221037	0.000408762	0.0729309	TPRE005479	NA
Scaffold17	1957573	0.428327	0.527703	0.0993762	0.395896	0.0250145	0.000408762	0.0729309	TPRE005479	NA
Scaffold17	1957587	0.179154	0.195235	0.0160817	0.169981	0.574621	0.000408762	0.0729309	TPRE005479	NA
Scaffold19	2000115	0.663559	0.51676	0.146798	-0.587065	0.0741925	0.000417095	0.0729309	TPRE003946	cog3
Scaffold19	2000124	0.660667	0.475112	0.185556	-0.750837	0.00409422	0.000417095	0.0729309	TPRE003946	cog3
Scaffold19	2000138	0.834199	0.679277	0.154922	-0.777971	0.0840971	0.000417095	0.0729309	TPRE003946	cog3
Scaffold19	2000147	0.721107	0.536203	0.184904	-0.724033	0.255285	0.000417095	0.0729309	TPRE003946	cog3
Scaffold19	2000171	0.825816	0.698403	0.127412	-0.598818	0.209049	0.000417095	0.0729309	TPRE003946	cog3
Scaffold19	2000176	0.779004	0.540415	0.238589	-0.916768	0.245827	0.000417095	0.0729309	TPRE003946	cog3
Scaffold22	1364128	0.81579	0.885781	0.0699911	0.575364	0.0284897	0.000413334	0.0729309	TPRE008999	NA
Scaffold22	1364140	0.589088	0.634432	0.045344	0.194	0.338124	0.000413334	0.0729309	TPRE008999	NA
Scaffold23	3706364	0.518223	0.61184	0.093617	0.38719	0.0399586	0.000392399	0.0729309	TPRE004415	NA
Scaffold23	3706372	0.286492	0.372828	0.0863365	0.407713	0.0400423	0.000392399	0.0729309	TPRE004415	NA
Scaffold23	3706379	0.418302	0.472561	0.0542598	0.227219	0.2274	0.000392399	0.0729309	TPRE004415	NA
Scaffold26	123522	0.0683225	0.155762	0.0874393	0.991453	0.0169216	0.000419814	0.0729309	TPRE011375	cg10083
Scaffold26	123528	0.0933274	0.192287	0.0989601	0.932053	0.026083	0.000419814	0.0729309	TPRE011375	cg10083
Scaffold26	123537	0.182142	0.314664	0.132522	0.800599	0.0567999	0.000419814	0.0729309	TPRE011375	cg10083
Scaffold26	123541	0.253161	0.365398	0.112237	0.597795	0.149859	0.000419814	0.0729309	TPRE011375	cg10083
Scaffold26	123561	0.168591	0.250534	0.0819424	0.610196	0.165384	0.000419814	0.0729309	TPRE011375	cg10083
Scaffold26	123564	0.0488731	0.122653	0.0737802	1.20071	0.0470264	0.000419814	0.0729309	TPRE011375	cg10083
Scaffold28	1830315	0.700741	0.770166	0.069425	0.437172	0.0654398	0.000422885	0.0729309	TPRE009304	cg3542
Scaffold28	1830315	0.700741	0.770166	0.069425	0.437172	0.0654398	0.000422885	0.0729309	TPRE009305	cg3493
Scaffold28	1830328	0.613407	0.712385	0.0989781	0.486539	0.0220971	0.000422885	0.0729309	TPRE009304	cg3542
Scaffold28	1830328	0.613407	0.712385	0.0989781	0.486539	0.0220971	0.000422885	0.0729309	TPRE009305	cg3493
Scaffold28	1830351	0.723831	0.856371	0.13254	0.729269	0.00726007	0.000422885	0.0729309	TPRE009304	cg3542
Scaffold28	1830351	0.723831	0.856371	0.13254	0.729269	0.00726007	0.000422885	0.0729309	TPRE009305	cg3493
Scaffold33	988841	0.186717	0.294948	0.10823	0.966306	0.152621	0.000425695	0.0729309	TPRE007103	NA
Scaffold33	988841	0.186717	0.294948	0.10823	0.966306	0.152621	0.000425695	0.0729309	TPRE007104	NA
Scaffold33	988852	0.163715	0.305929	0.142214	1.36151	0.0788417	0.000425695	0.0729309	TPRE007103	NA
Scaffold33	988852	0.163715	0.305929	0.142214	1.36151	0.0788417	0.000425695	0.0729309	TPRE007104	NA
Scaffold33	988877	0.392688	0.60282	0.210131	0.962607	0.169729	0.000425695	0.0729309	TPRE007103	NA
Scaffold33	988877	0.392688	0.60282	0.210131	0.962607	0.169729	0.000425695	0.0729309	TPRE007104	NA
Scaffold33	1109068	0.282681	0.37531	0.0926293	0.388086	0.0948931	0.00037931	0.0729309	NA	NA
Scaffold33	1109189	0.359547	0.437294	0.0777468	0.343371	0.231842	0.000401844	0.0729309	NA	NA
Scaffold33	1109215	0.174813	0.237269	0.0624556	0.37163	0.0802772	0.000401844	0.0729309	NA	NA
Scaffold33	3289773	0.0914095	0.186875	0.0954658	0.896695	0.0544327	0.000418154	0.0729309	TPRE007233	gcn2
Scaffold4	972715	0.202732	0.130042	0.0726897	-0.769137	0.124808	0.000368466	0.0729309	TPRE005990	NA
Scaffold45	1657335	0.794789	0.866426	0.0716367	0.499112	0.0539171	0.000374554	0.0729309	TPRE008822	aats-arg
Scaffold45	1657343	0.711877	0.797688	0.0858106	0.473463	0.0346601	0.000374554	0.0729309	TPRE008822	aats-arg
Scaffold49	1171215	0.726906	0.746693	0.0197876	0.0791399	0.684746	0.000419836	0.0729309	TPRE009644	cg13630
Scaffold5	3190702	0.83012	0.71209	0.11803	-0.659	0.00767694	0.000391017	0.0729309	TPRE002687	l
Scaffold5	3190702	0.83012	0.71209	0.11803	-0.659	0.00767694	0.000391017	0.0729309	TPRE002688	tango7
Scaffold5	4899280	0.241285	0.361126	0.119841	0.628197	0.0165413	0.000401283	0.0729309	TPRE002804	NA
Scaffold5	4899280	0.241285	0.361126	0.119841	0.628197	0.0165413	0.000401283	0.0729309	TPRE002805	pep
Scaffold5	4899295	0.0890853	0.131766	0.0426811	0.435692	0.343238	0.000401283	0.0729309	TPRE002804	NA
Scaffold5	4899295	0.0890853	0.131766	0.0426811	0.435692	0.343238	0.000401283	0.0729309	TPRE002805	pep
Scaffold5	4899298	0.239646	0.266492	0.0268451	0.138682	0.522835	0.000401283	0.0729309	TPRE002804	NA
Scaffold5	4899298	0.239646	0.266492	0.0268451	0.138682	0.522835	0.000401283	0.0729309	TPRE002805	pep
Scaffold5	4899316	0.786757	0.829012	0.0422552	0.284048	0.236491	0.000401283	0.0729309	TPRE002804	NA
Scaffold5	4899316	0.786757	0.829012	0.0422552	0.284048	0.236491	0.000401283	0.0729309	TPRE002805	pep
Scaffold5	4899322	0.843928	0.851724	0.0077959	0.0981598	0.710982	0.000401283	0.0729309	TPRE002804	NA
Scaffold5	4899322	0.843928	0.851724	0.0077959	0.0981598	0.710982	0.000401283	0.0729309	TPRE002805	pep
Scaffold5	4899347	0.716468	0.803173	0.0867055	0.454692	0.0383849	0.000401283	0.0729309	TPRE002804	NA
Scaffold5	4899347	0.716468	0.803173	0.0867055	0.454692	0.0383849	0.000401283	0.0729309	TPRE002805	pep
Scaffold54	307249	0.646976	0.77619	0.129215	0.609738	0.00779857	0.000375936	0.0729309	TPRE011662	NA
Scaffold54	307249	0.646976	0.77619	0.129215	0.609738	0.00779857	0.000375936	0.0729309	TPRE011663	NA
Scaffold6	3435779	0.667081	0.844133	0.177052	1.0968	0.00146484	0.000408657	0.0729309	TPRE001340	NA
Scaffold62	679851	0.807896	0.869119	0.0612231	0.489424	0.0722237	0.000393926	0.0729309	TPRE011600	ssrp
Scaffold8	469885	0.0507789	0.157935	0.107156	1.10621	0.0336097	0.000371861	0.0729309	NA	NA
Scaffold8	469990	0.0298377	0.169927	0.14009	1.78533	0.0175596	0.000371861	0.0729309	NA	NA
Scaffold8	470008	0.47978	0.610075	0.130295	0.48913	0.0398876	0.000371861	0.0729309	NA	NA
Scaffold9	2746490	0.274268	0.178033	0.0962349	-0.537837	0.334	0.000407633	0.0729309	TPRE000793	sec3
Scaffold9	2746493	0.235161	0.131515	0.103645	-0.586315	0.316843	0.000407633	0.0729309	TPRE000793	sec3
Scaffold9	4311321	0.186481	0.28383	0.0973488	0.527186	0.0248926	0.000412407	0.0729309	TPRE000884	sec8
Scaffold9	4311331	0.318235	0.466841	0.148606	0.627519	0.0276468	0.000412407	0.0729309	TPRE000884	sec8
Scaffold9	6662043	0.32265	0.520073	0.197423	0.83166	0.0114348	0.000428966	0.0729309	TPRE001046	NA
Scaffold9	6662062	0.110719	0.229658	0.11894	0.93126	0.0307662	0.000428966	0.0729309	TPRE001046	NA
Scaffold99	185974	0.472363	0.371762	0.100602	-0.390419	0.017709	0.000385986	0.0729309	TPRE012192	cg8038
Scaffold99	186028	0.309017	0.218503	0.0905137	-0.424551	0.0404125	0.000385986	0.0729309	TPRE012192	cg8038
Scaffold99	186059	0.106856	0.0815214	0.0253344	-0.391139	0.311774	0.000385986	0.0729309	TPRE012192	cg8038
Scaffold99	621953	0.668952	0.723084	0.0541312	0.194469	0.336734	0.000398761	0.0729309	TPRE012232	jhi-1
Scaffold99	621959	0.42646	0.591836	0.165375	0.634288	0.0442329	0.000398761	0.0729309	TPRE012232	jhi-1
Scaffold11	2142884	0.809243	0.923684	0.114441	1.03857	0.00265434	0.000438115	0.0732164	TPRE002203	NA
Scaffold11	2143018	0.108364	0.199093	0.0907295	0.628037	0.0275465	0.000439167	0.0732164	TPRE002203	NA
Scaffold22	1148213	0.696946	0.574932	0.122014	-0.555588	0.00355213	0.000434514	0.0732164	TPRE008977	cg17593
Scaffold22	1148213	0.696946	0.574932	0.122014	-0.555588	0.00355213	0.000434514	0.0732164	TPRE008978	NA
Scaffold28	1091695	0.243673	0.35317	0.109497	0.504157	0.0103432	0.000433626	0.0732164	TPRE009261	taf2
Scaffold34	2675936	0.723112	0.707056	0.0160564	-0.0933265	0.711538	0.000433671	0.0732164	TPRE006688	alix
Scaffold45	1344387	0.0774326	0.134238	0.0568053	0.58841	0.0357154	0.000439678	0.0732164	TPRE008772	NA
Scaffold45	1344387	0.0774326	0.134238	0.0568053	0.58841	0.0357154	0.000439678	0.0732164	TPRE008770	NA
Scaffold48	419729	0.297414	0.29234	0.0050736	-0.0343204	0.911401	0.000438598	0.0732164	TPRE010805	NA
Scaffold48	419778	0.698239	0.728257	0.0300179	0.196413	0.314665	0.000438598	0.0732164	TPRE010805	NA
Scaffold7	4990336	0.308965	0.112098	0.196867	-1.34927	0.000395991	0.000436866	0.0732164	TPRE003178	hem
Scaffold7	4990346	0.296116	0.169337	0.126779	-0.889991	0.0237853	0.000436866	0.0732164	TPRE003178	hem
Scaffold7	4990356	0.329963	0.220779	0.109184	-0.75676	0.194922	0.000436866	0.0732164	TPRE003178	hem
Scaffold7	4990365	0.464871	0.300196	0.164675	-0.796763	0.0986594	0.000436866	0.0732164	TPRE003178	hem
Scaffold7	4990393	0.105392	0.068395	0.0369974	-0.44413	0.398669	0.000436866	0.0732164	TPRE003178	hem
Scaffold11	5132334	0.628534	0.712734	0.0842006	0.242026	0.686901	0.000444486	0.0739013	TPRE002356	adar
Scaffold89	1549516	0.33545	0.384341	0.0488908	0.262702	0.134356	0.000450154	0.074727	TPRE010061	cg1091
Scaffold14	1531661	0.0962704	0.0940837	0.00218665	-0.139735	0.710817	0.000451094	0.0747664	TPRE004935	cg12050
Scaffold3	6372415	0.153816	0.0172708	0.136545	-0.90627	0.337113	0.000454276	0.0748275	NA	NA
Scaffold3	6372431	0.196696	0.0695933	0.127103	-0.590659	0.421099	0.000454276	0.0748275	NA	NA
Scaffold3	6372438	0.108492	0.0247286	0.0837633	-0.520807	0.518848	0.000454276	0.0748275	NA	NA
Scaffold3	6372453	0.106725	0.00555556	0.101169	-1.81171	0.0908896	0.000454276	0.0748275	NA	NA
Scaffold23	3706487	0.515974	0.403241	0.112734	-0.463108	0.0177376	0.000458344	0.0752646	TPRE004415	NA
Scaffold23	3706496	0.584337	0.517798	0.0665386	-0.280438	0.104173	0.000458344	0.0752646	TPRE004415	NA
Scaffold21	1172967	0.0671588	0.146635	0.0794758	0.676281	0.196546	0.00046199	0.0755874	TPRE007315	NA
Scaffold21	1172978	0.0624509	0.11559	0.0531394	0.63485	0.165651	0.00046199	0.0755874	TPRE007315	NA
Scaffold89	1530185	0.143618	0.206838	0.0632192	0.509218	0.145403	0.000462441	0.0755874	TPRE010059	NA
Scaffold3	5843476	0.609768	0.688238	0.0784696	0.315907	0.085868	0.000465488	0.0758525	TPRE001916	cg7949
Scaffold3	5843504	0.70345	0.794698	0.091248	0.495799	0.0160665	0.000465488	0.0758525	TPRE001916	cg7949
Scaffold23	2593952	0.345363	0.276368	0.068995	-0.328444	0.298139	0.000467881	0.0760096	NA	NA
Scaffold23	2593970	0.153992	0.0583992	0.0955931	-1.12716	0.0117825	0.000467881	0.0760096	NA	NA
Scaffold54	417866	0.50008	0.596072	0.095992	0.393904	0.0255686	0.000470344	0.0762932	TPRE011665	NA
Scaffold16	3025317	0.176739	0.0334041	0.143335	-1.14823	0.128854	0.000472385	0.0763915	TPRE004778	dg
Scaffold9	3429188	0.161956	0.112418	0.0495384	-0.382057	0.136477	0.000472276	0.0763915	TPRE000843	ctf4
Scaffold16	2777786	0.131394	0.270519	0.139125	1.02192	0.133721	0.000474057	0.0765455	TPRE004729	frtz
Scaffold16	739685	0.340671	0.217687	0.122984	-0.589198	0.0449312	0.000475798	0.0767102	TPRE004529	NA
Scaffold73	1311047	0.495492	0.70561	0.210118	0.839504	0.131324	0.000479253	0.0770655	TPRE010581	klc
Scaffold8	1388104	0.0717154	0.115567	0.0438513	0.53733	0.0978374	0.000480899	0.0770655	NA	NA
Scaffold8	1388116	0.129405	0.134614	0.00520887	0.0684708	0.814391	0.000480899	0.0770655	TPRE006286	NA
Scaffold8	1388119	0.214384	0.267949	0.0535646	0.306264	0.157746	0.000480899	0.0770655	TPRE006286	NA
Scaffold7	5069817	0.18271	0.0893902	0.0933198	-0.868528	0.0230303	0.000485446	0.0775606	TPRE003188	NA
Scaffold7	5069853	0.606325	0.7089	0.102574	0.444541	0.131382	0.000485446	0.0775606	TPRE003188	NA
Scaffold18	2608562	0.327906	0.415158	0.0872512	0.452204	0.538779	0.000487587	0.0776695	TPRE007614	rpii215
Scaffold9	2755505	0.15572	0.112535	0.0431852	-0.407535	0.102043	0.000487057	0.0776695	TPRE000797	snx3
Scaffold32	1685577	0.840584	0.764645	0.075939	-0.480515	0.108878	0.00048949	0.0778209	TPRE008181	cg6454
Scaffold32	2620890	0.740193	0.809138	0.0689449	0.376258	0.0656337	0.000490001	0.0778209	TPRE008247	NA
Scaffold16	3025564	0.669791	0.653989	0.0158023	-0.0964151	0.710858	0.000493936	0.0783291	TPRE004778	dg
Scaffold16	3025660	0.333895	0.244287	0.0896077	-0.413816	0.188874	0.000499279	0.0788319	TPRE004778	dg
Scaffold16	3025688	0.12568	0.0958352	0.0298447	-0.245826	0.397765	0.000499279	0.0788319	TPRE004778	dg
Scaffold17	2664206	0.139064	0.116882	0.0221823	-0.372508	0.20045	0.00049933	0.0788319	NA	NA
Scaffold1	7645801	0.783731	0.784064	0.000332927	-0.0322107	0.896214	0.000501249	0.0790176	TPRE000491	NA
Scaffold11	5043161	0.376725	0.153088	0.223637	-1.14819	0.0129954	0.000514306	0.0801264	TPRE002348	NA
Scaffold11	5043175	0.588007	0.372522	0.215485	-0.871682	0.0312793	0.000514306	0.0801264	TPRE002348	NA
Scaffold15	3098953	0.356577	0.468163	0.111586	0.43182	0.0351807	0.000513133	0.0801264	TPRE005297	NA
Scaffold15	3098981	0.566864	0.62875	0.0618862	0.224354	0.325226	0.000513133	0.0801264	TPRE005297	NA
Scaffold15	3099009	0.576211	0.474557	0.101654	-0.335132	0.191098	0.000513133	0.0801264	TPRE005297	NA
Scaffold18	3104525	0.210305	0.35591	0.145605	0.748647	0.0580773	0.000511613	0.0801264	TPRE007663	NA
Scaffold18	3104560	0.638239	0.723254	0.0850151	0.385096	0.0918304	0.000511613	0.0801264	TPRE007663	NA
Scaffold8	1952444	0.80533	0.746357	0.0589729	-0.292965	0.353609	0.000510168	0.0801264	TPRE006339	tos
Scaffold63	578082	0.677476	0.706666	0.02919	0.171639	0.446351	0.000516705	0.080265	TPRE010341	NA
Scaffold63	578094	0.803747	0.800848	0.00289896	-0.0200505	0.934948	0.000516705	0.080265	TPRE010341	NA
Scaffold16	2067184	0.190476	0	0.190476	-11.315	0.197556	0.000520443	0.0807278	TPRE004648	NA
Scaffold13	775789	0.506993	0.556553	0.0495603	0.226917	0.483261	0.000522892	0.080816	TPRE008491	wcd
Scaffold50	419881	0.464144	0.58709	0.122947	0.493678	0.0349078	0.00052329	0.080816	TPRE007903	nipsnap
Scaffold50	419912	0.713124	0.80839	0.0952662	0.47047	0.0745548	0.00052329	0.080816	TPRE007903	nipsnap
Scaffold103	368381	0.738303	0.860821	0.122518	0.77828	0.0231448	0.000536553	0.0808978	TPRE012562	NA
Scaffold103	368394	0.815408	0.864555	0.0491473	0.363365	0.154971	0.000536553	0.0808978	TPRE012562	NA
Scaffold103	368435	0.269142	0.470114	0.200972	0.874335	0.020035	0.000536553	0.0808978	TPRE012562	NA
Scaffold103	368437	0.242306	0.41999	0.177684	0.798372	0.0168616	0.000536553	0.0808978	TPRE012562	NA
Scaffold18	2975315	0.029089	0.148602	0.119513	1.67067	0.000536744	0.000536744	0.0808978	TPRE007649	NA
Scaffold22	1148077	0.777474	0.861918	0.0844432	0.540956	0.0218396	0.000525768	0.0808978	TPRE008977	cg17593
Scaffold22	1148077	0.777474	0.861918	0.0844432	0.540956	0.0218396	0.000525768	0.0808978	TPRE008978	NA
Scaffold3	5873600	0.290801	0.0974861	0.193315	-1.27363	0.00675966	0.000532969	0.0808978	TPRE001923	nup98-96
Scaffold3	5873606	0.299017	0.0894867	0.20953	-1.4261	0.00164748	0.000532969	0.0808978	TPRE001923	nup98-96
Scaffold3	5873610	0.215603	0.0592894	0.156314	-1.4803	0.00496931	0.000532969	0.0808978	TPRE001923	nup98-96
Scaffold3	5873647	0.6241	0.690926	0.0668256	0.303918	0.119793	0.000532969	0.0808978	TPRE001923	nup98-96
Scaffold44	691990	0.734097	0.810515	0.0764176	0.375245	0.0840938	0.000532613	0.0808978	TPRE010737	NA
Scaffold44	692021	0.671043	0.741031	0.0699882	0.395584	0.0711386	0.000532613	0.0808978	TPRE010737	NA
Scaffold44	692027	0.691251	0.842632	0.151381	0.870294	0.00237822	0.000532613	0.0808978	TPRE010737	NA
Scaffold6	1171247	0.545745	0.693165	0.14742	0.621701	0.00693925	0.000528422	0.0808978	TPRE001236	NA
Scaffold73	1310857	0.204152	0.382894	0.178742	0.965304	0.0281789	0.00053524	0.0808978	TPRE010581	klc
Scaffold73	1310970	0.296063	0.550212	0.254148	1.18919	0.0629364	0.00053524	0.0808978	TPRE010581	klc
Scaffold73	1310977	0.190373	0.452114	0.261741	1.43039	0.0236481	0.00053524	0.0808978	TPRE010581	klc
Scaffold58	135090	0.365564	0.406445	0.0408812	0.198573	0.342415	0.000540535	0.0812391	TPRE010434	cg31717
Scaffold58	135093	0.407254	0.484717	0.0774629	0.3495	0.0513044	0.000540535	0.0812391	TPRE010434	cg31717
Scaffold9	4311282	0.265059	0.329296	0.0642375	0.291009	0.113421	0.000555217	0.083328	TPRE000884	sec8
Scaffold50	419921	0.831619	0.894631	0.0630121	0.468976	0.117637	0.000556535	0.0834082	TPRE007903	nipsnap
Scaffold15	1512650	0.0952587	0.0709705	0.0242882	-0.263885	0.651286	0.000558341	0.0835612	TPRE005205	NA
Scaffold7	2751218	0.922958	0.962911	0.039953	0.773931	0.0555735	0.000563981	0.0842867	TPRE003005	NA
Scaffold7	2751218	0.922958	0.962911	0.039953	0.773931	0.0555735	0.000563981	0.0842867	TPRE003006	cg11107
Scaffold34	2676070	0.266343	0.353017	0.0866744	0.406379	0.0258416	0.000567717	0.0846073	TPRE006688	alix
Scaffold99	622071	0.248503	0.334162	0.0856591	0.394496	0.159448	0.000567614	0.0846073	TPRE012232	jhi-1
Scaffold14	1531887	0.270415	0.401646	0.131232	0.554237	0.173689	0.000573276	0.0851278	TPRE004935	cg12050
Scaffold8	578647	0.89745	0.900103	0.00265289	0.0912095	0.775478	0.000574409	0.0851278	TPRE006205	rno
Scaffold8	578657	0.610379	0.720407	0.110028	0.525058	0.0149304	0.000574409	0.0851278	TPRE006205	rno
Scaffold8	578682	0.398362	0.48783	0.0894682	0.339091	0.0726378	0.000574409	0.0851278	TPRE006205	rno
Scaffold11	5132122	0.894999	0.86535	0.029649	-0.310336	0.471832	0.000580126	0.0858554	TPRE002356	adar
Scaffold53	20940	0.88749	0.921208	0.0337173	0.466927	0.131019	0.000581767	0.0859787	TPRE011887	taf4
Scaffold7	5069793	0.220536	0.138839	0.0816964	-0.579941	0.21482	0.000584491	0.0862614	TPRE003188	NA
Scaffold15	1115841	0.60048	0.512387	0.0880928	-0.333821	0.482723	0.000587445	0.0865774	TPRE005186	cg4751
Scaffold5	3190717	0.621992	0.508047	0.113946	-0.452384	0.0762891	0.000589623	0.0867782	TPRE002687	l
Scaffold5	3190717	0.621992	0.508047	0.113946	-0.452384	0.0762891	0.000589623	0.0867782	TPRE002688	tango7
Scaffold19	3906019	0.796421	0.824484	0.0280628	0.173854	0.406466	0.000595672	0.0873614	TPRE004096	NA
Scaffold19	3906019	0.796421	0.824484	0.0280628	0.173854	0.406466	0.000595672	0.0873614	TPRE004097	NA
Scaffold19	3906033	0.592833	0.670582	0.0777496	0.315218	0.0648144	0.000595672	0.0873614	TPRE004096	NA
Scaffold19	3906033	0.592833	0.670582	0.0777496	0.315218	0.0648144	0.000595672	0.0873614	TPRE004097	NA
Scaffold45	1935207	0.147006	0.242593	0.095587	0.611618	0.186852	0.000596049	0.0873614	TPRE008838	pp1alpha-96a
Scaffold18	2608520	0.751557	0.773339	0.0217821	0.170033	0.527643	0.000599048	0.0875597	TPRE007614	rpii215
Scaffold18	2608543	0.391791	0.504845	0.113055	0.506311	0.401483	0.000599048	0.0875597	TPRE007614	rpii215
Scaffold14	1482023	0.729574	0.801698	0.0721246	0.411005	0.0538029	0.000607417	0.0886494	TPRE004930	hlc
Scaffold8	1321764	0.0283479	0.0997768	0.0714289	1.17208	0.0570252	0.000609835	0.0886494	TPRE006274	drk
Scaffold8	1321861	0.212644	0.329631	0.116987	0.620635	0.00559944	0.000609835	0.0886494	TPRE006274	drk
Scaffold8	1321950	0.102353	0.175383	0.07303	0.607563	0.0687468	0.000609835	0.0886494	TPRE006274	drk
Scaffold22	1034247	0.391873	0.507459	0.115586	0.467879	0.034781	0.000611229	0.0887307	NA	NA
Scaffold22	708885	0.131941	0.0248039	0.107137	-1.12688	0.207307	0.000614669	0.0889874	TPRE008933	NA
Scaffold45	1344416	0.168961	0.285724	0.116763	0.750299	0.0103101	0.000614551	0.0889874	TPRE008772	NA
Scaffold45	1344416	0.168961	0.285724	0.116763	0.750299	0.0103101	0.000614551	0.0889874	TPRE008770	NA
Scaffold17	3366381	0.651345	0.681023	0.0296783	0.105846	0.7947	0.000616341	0.0891081	TPRE005601	NA
Scaffold21	2924753	0.918717	0.948744	0.0300267	0.49247	0.160042	0.000621628	0.0897507	TPRE007462	NA
Scaffold18	168595	0.210529	0.264237	0.0537081	0.405812	0.409782	0.000628007	0.0901502	TPRE007486	NA
Scaffold9	3094725	0.881388	0.948174	0.0667858	0.774729	0.0271835	0.00062612	0.0901502	TPRE000822	cg11752
Scaffold9	4369380	0.103986	0.290155	0.186169	1.23769	0.00427345	0.000628632	0.0901502	TPRE000897	NA
Scaffold9	4369400	0.100643	0.324901	0.224258	1.44014	0.00250457	0.000628632	0.0901502	TPRE000897	NA
Scaffold9	4369427	0.155733	0.277442	0.121708	0.733828	0.0504261	0.000628632	0.0901502	TPRE000897	NA
Scaffold57	521782	0.623213	0.757324	0.134111	0.714382	0.0289995	0.000629943	0.0902167	TPRE010628	cg7275
Scaffold33	2020362	0.269984	0.265782	0.00420265	-0.0790756	0.709026	0.000635334	0.0908258	TPRE007159	NA
Scaffold71	806115	0.273473	0.188008	0.0854648	-0.517836	0.0251628	0.000635904	0.0908258	TPRE010974	cg6734
Scaffold14	528234	0.0773501	0	0.0773501	-15.4502	0.00959317	0.000641672	0.0911584	NA	NA
Scaffold14	528285	0.121495	0	0.121495	-11.3341	0.0135033	0.000641672	0.0911584	NA	NA
Scaffold15	1945216	0.112055	0.0177607	0.0942943	-1.99385	0.0033773	0.000650268	0.0911584	TPRE005231	NA
Scaffold16	2778055	0.128833	0.236213	0.10738	1.25385	0.0885794	0.000659487	0.0911584	TPRE004729	frtz
Scaffold16	2778073	0.503241	0.719292	0.216052	1.26878	0.23036	0.000659487	0.0911584	TPRE004729	frtz
Scaffold16	2778085	0.600802	0.869766	0.268964	0.911368	0.35793	0.000659487	0.0911584	TPRE004729	frtz
Scaffold17	3437364	0.553839	0.582407	0.0285681	0.170549	0.386472	0.000651546	0.0911584	NA	NA
Scaffold17	3437375	0.299076	0.385977	0.0869008	0.391479	0.0562972	0.000651546	0.0911584	NA	NA
Scaffold18	167207	0.111293	0.0941434	0.0171495	-0.236552	0.427284	0.000649916	0.0911584	TPRE007486	NA
Scaffold23	1007051	0.44723	0.51005	0.06282	0.226292	0.276107	0.000658339	0.0911584	TPRE004233	lark
Scaffold23	1855324	0.851356	0.899098	0.0477413	0.356739	0.256167	0.000655938	0.0911584	TPRE004293	mrpl3
Scaffold23	1855352	0.630033	0.550643	0.0793895	-0.332059	0.126994	0.000655938	0.0911584	TPRE004293	mrpl3
Scaffold23	1855439	0.868703	0.857671	0.0110319	-0.0776171	0.803065	0.000655938	0.0911584	TPRE004293	mrpl3
Scaffold23	1855444	0.88621	0.795909	0.0903013	-0.745543	0.0199303	0.000655938	0.0911584	TPRE004293	mrpl3
Scaffold23	1855448	0.862249	0.815518	0.0467313	-0.337048	0.243264	0.000655938	0.0911584	TPRE004293	mrpl3
Scaffold23	1855452	0.736621	0.580813	0.155808	-0.732489	0.00349174	0.000655938	0.0911584	TPRE004293	mrpl3
Scaffold3	6371966	0.824363	0.678854	0.145509	-0.79317	0.00349013	0.000650607	0.0911584	NA	NA
Scaffold32	1685518	0.393953	0.461468	0.0675143	0.279205	0.109647	0.000665234	0.0911584	TPRE008181	cg6454
Scaffold33	988794	0.456914	0.617041	0.160127	0.648472	0.0226207	0.000666503	0.0911584	TPRE007103	NA
Scaffold33	988794	0.456914	0.617041	0.160127	0.648472	0.0226207	0.000666503	0.0911584	TPRE007104	NA
Scaffold33	988817	0.529955	0.816621	0.286665	1.18329	0.111694	0.000666503	0.0911584	TPRE007103	NA
Scaffold33	988817	0.529955	0.816621	0.286665	1.18329	0.111694	0.000666503	0.0911584	TPRE007104	NA
Scaffold33	988831	0.284533	0.460492	0.175958	0.860598	0.106291	0.000666503	0.0911584	TPRE007103	NA
Scaffold33	988831	0.284533	0.460492	0.175958	0.860598	0.106291	0.000666503	0.0911584	TPRE007104	NA
Scaffold33	2737458	0.835714	0.892871	0.0571567	0.456759	0.105668	0.000661075	0.0911584	TPRE007202	pkc98e
Scaffold33	2737526	0.870251	0.95745	0.0871989	1.22644	0.0023722	0.000661075	0.0911584	TPRE007202	pkc98e
Scaffold33	2737528	0.843292	0.927137	0.083845	0.909867	0.00762985	0.000661075	0.0911584	TPRE007202	pkc98e
Scaffold33	2737539	0.938549	0.949173	0.010624	0.399661	0.423519	0.000661075	0.0911584	TPRE007202	pkc98e
Scaffold33	2737574	0.742709	0.768718	0.0260082	0.174353	0.417656	0.000661075	0.0911584	TPRE007202	pkc98e
Scaffold41	690661	0.651361	0.645487	0.00587405	-0.0741483	0.727732	0.000654986	0.0911584	TPRE009867	th
Scaffold54	247993	0.294619	0.17091	0.123708	-0.794357	0.00709899	0.000664067	0.0911584	TPRE011658	taf11
Scaffold54	247993	0.294619	0.17091	0.123708	-0.794357	0.00709899	0.000664067	0.0911584	TPRE011657	NA
Scaffold54	247999	0.372371	0.204325	0.168046	-0.917102	0.0033386	0.000664067	0.0911584	TPRE011658	taf11
Scaffold54	247999	0.372371	0.204325	0.168046	-0.917102	0.0033386	0.000664067	0.0911584	TPRE011657	NA
Scaffold54	248002	0.212104	0.113998	0.0981056	-0.805427	0.0129471	0.000664067	0.0911584	TPRE011658	taf11
Scaffold54	248002	0.212104	0.113998	0.0981056	-0.805427	0.0129471	0.000664067	0.0911584	TPRE011657	NA
Scaffold9	4311173	0.362332	0.498918	0.136587	0.47626	0.522567	0.000646965	0.0911584	TPRE000884	sec8
Scaffold9	4311190	0.158692	0.264102	0.10541	0.775711	0.197491	0.000646965	0.0911584	TPRE000884	sec8
Scaffold9	4311213	0.242223	0.420145	0.177922	0.851516	0.102236	0.000646965	0.0911584	TPRE000884	sec8
Scaffold15	1927798	0.126956	0.0330144	0.0939419	-1.47876	0.000779047	0.000668604	0.0913284	TPRE005226	aats-glupro
Scaffold16	3025574	0.195707	0.11495	0.080757	-0.646627	0.0128379	0.000677257	0.0922	TPRE004778	dg
Scaffold86	499881	0.165397	0.248027	0.0826301	0.511259	0.0313723	0.000677584	0.0922	TPRE012400	ugt
Scaffold86	499888	0.118714	0.189425	0.0707113	0.574549	0.0782417	0.000677584	0.0922	TPRE012400	ugt
Scaffold103	368532	0.140318	0.205964	0.0656466	0.397311	0.235416	0.000683953	0.0929478	TPRE012562	NA
Scaffold22	1726326	0.202536	0.125209	0.0773276	-0.529043	0.0249954	0.000689588	0.0932073	TPRE009030	nf1
Scaffold22	1726328	0.271103	0.162674	0.10843	-0.627252	0.00517383	0.000689588	0.0932073	TPRE009030	nf1
Scaffold7	4990266	0.289801	0.239926	0.0498758	-0.235755	0.262414	0.000690243	0.0932073	TPRE003178	hem
Scaffold7	4990284	0.559518	0.52821	0.0313078	-0.0955458	0.689457	0.000690243	0.0932073	TPRE003178	hem
Scaffold7	4990306	0.493957	0.566214	0.0722568	0.27621	0.156073	0.000690243	0.0932073	TPRE003178	hem
Scaffold54	145401	0.41815	0.537698	0.119548	0.452958	0.011715	0.00069395	0.0935891	TPRE011643	NA
Scaffold50	1760449	0.509491	0.691083	0.181591	0.722952	0.00208651	0.000696096	0.0936412	TPRE008007	NA
Scaffold50	1760464	0.419108	0.526183	0.107075	0.359959	0.0489193	0.000696096	0.0936412	TPRE008007	NA
Scaffold14	623511	0.856312	0.865198	0.00888507	0.101445	0.681967	0.000697888	0.0936455	TPRE004905	arfgap3
Scaffold14	623511	0.856312	0.865198	0.00888507	0.101445	0.681967	0.000697888	0.0936455	TPRE004906	cg17746
Scaffold14	623518	0.638218	0.655602	0.0173845	0.0155273	0.930553	0.000697888	0.0936455	TPRE004905	arfgap3
Scaffold14	623518	0.638218	0.655602	0.0173845	0.0155273	0.930553	0.000697888	0.0936455	TPRE004906	cg17746
Scaffold8	799242	0.241732	0.281671	0.0399383	0.146929	0.458267	0.000698835	0.0936544	TPRE006226	NA
Scaffold57	521646	0.731112	0.816591	0.0854794	0.464501	0.146209	0.00070508	0.0941357	TPRE010628	cg7275
Scaffold57	521649	0.566528	0.725632	0.159103	0.667613	0.0303108	0.00070508	0.0941357	TPRE010628	cg7275
Scaffold57	521652	0.51569	0.585881	0.0701916	0.288299	0.301973	0.00070508	0.0941357	TPRE010628	cg7275
Scaffold50	1759689	0.53119	0.757763	0.226573	0.985125	0.038888	0.000717669	0.0956964	TPRE008007	NA
Scaffold65	1360004	0.73618	0.828676	0.0924965	0.520966	0.0279291	0.000722127	0.0959302	TPRE009796	cg3815
Scaffold65	1360037	0.86554	0.837695	0.0278457	-0.201357	0.457764	0.000722127	0.0959302	TPRE009796	cg3815
Scaffold65	1360134	0.426609	0.539445	0.112836	0.452654	0.012169	0.000722127	0.0959302	TPRE009796	cg3815
Scaffold57	25364	0.742358	0.804442	0.0620842	0.388901	0.0982594	0.000730001	0.0960899	TPRE010587	NA
Scaffold57	25379	0.802717	0.880264	0.0775474	0.588987	0.0337006	0.000730001	0.0960899	TPRE010587	NA
Scaffold57	25396	0.749126	0.89709	0.147963	1.06278	0.000812302	0.000730001	0.0960899	TPRE010587	NA
Scaffold62	701992	0.392716	0.509222	0.116507	0.458014	0.0147657	0.000730044	0.0960899	TPRE011604	NA
Scaffold62	702003	0.658951	0.767982	0.10903	0.592588	0.0117502	0.000730044	0.0960899	TPRE011604	NA
Scaffold63	578063	0.807575	0.857393	0.0498179	0.354378	0.171408	0.000730553	0.0960899	TPRE010341	NA
Scaffold63	578075	0.762977	0.731583	0.0313936	-0.149707	0.632845	0.000730553	0.0960899	TPRE010341	NA
Scaffold9	1397590	0.801262	0.833518	0.0322566	0.198246	0.365698	0.00072503	0.0960899	TPRE000630	cg9330
Scaffold9	1397590	0.801262	0.833518	0.0322566	0.198246	0.365698	0.00072503	0.0960899	TPRE000631	NA
Scaffold54	714144	0.288071	0.394342	0.106271	0.496414	0.108417	0.000736284	0.0962488	TPRE011689	cg9581
Scaffold54	714144	0.288071	0.394342	0.106271	0.496414	0.108417	0.000736284	0.0962488	TPRE011691	ade5
Scaffold7	4723662	0.619968	0.78249	0.162522	0.79351	0.0031035	0.000735724	0.0962488	NA	NA
Scaffold7	4723671	0.664309	0.782316	0.118007	0.603224	0.0467254	0.000735724	0.0962488	NA	NA
Scaffold7	4723677	0.603245	0.784661	0.181417	0.918066	0.00410826	0.000735724	0.0962488	NA	NA
Scaffold7	4723696	0.591626	0.613913	0.0222873	0.144928	0.602835	0.000735724	0.0962488	NA	NA
Scaffold32	1685384	0.784346	0.743651	0.0406956	-0.161441	0.439628	0.000745556	0.0967477	TPRE008181	cg6454
Scaffold32	1685393	0.812543	0.872297	0.0597534	0.535929	0.033006	0.000745556	0.0967477	TPRE008181	cg6454
Scaffold32	1685407	0.314348	0.430054	0.115707	0.513156	0.00787062	0.000745556	0.0967477	TPRE008181	cg6454
Scaffold32	1685442	0.620383	0.72009	0.0997072	0.457934	0.0775784	0.000745556	0.0967477	TPRE008181	cg6454
Scaffold32	1685448	0.799701	0.829293	0.0295921	0.178009	0.420618	0.000745556	0.0967477	TPRE008181	cg6454
Scaffold9	8434703	0.507074	0.347413	0.159661	-0.687558	0.169534	0.000744542	0.0967477	TPRE001159	nmt
Scaffold41	690706	0.646342	0.766187	0.119846	0.575677	0.0100113	0.000752292	0.0975028	TPRE009867	th
Scaffold103	393984	0.340912	0.468947	0.128035	0.480528	0.0110935	0.000759206	0.0982793	TPRE012569	cg3740
Scaffold103	393984	0.340912	0.468947	0.128035	0.480528	0.0110935	0.000759206	0.0982793	TPRE012570	NA
Scaffold28	1091542	0.590539	0.727939	0.1374	0.604689	0.0761728	0.000762605	0.0983604	TPRE009261	taf2
Scaffold28	1091547	0.513566	0.672038	0.158473	0.669284	0.0404598	0.000762605	0.0983604	TPRE009261	taf2
Scaffold6	3436205	0.0759711	0.126493	0.0505221	0.6092	0.0295301	0.000762378	0.0983604	TPRE001340	NA
Scaffold125	178447	0.143693	0.235604	0.0919113	0.614763	0.0145936	0.000765884	0.0985444	TPRE012938	b52
Scaffold9	6778111	0.257455	0.222777	0.0346782	-0.132994	0.478184	0.000765266	0.0985444	TPRE001064	NA
Scaffold16	2778121	0.11822	0.191629	0.0734088	1.11686	0.129249	0.000766896	0.0985554	TPRE004729	frtz
Scaffold1	6264979	0.170323	0.108961	0.0613621	-0.463941	0.0853855	0.000769532	0.0987749	TPRE000390	mus209
Scaffold1	2525361	0.233269	0.153172	0.0800969	-0.590712	0.141499	0.000773539	0.098811	NA	NA
Scaffold11	879288	0.738214	0.808113	0.0698983	0.423664	0.0555846	0.000785533	0.098811	TPRE002086	cg12134
Scaffold11	4716137	0.739531	0.683629	0.0559026	-0.22981	0.214217	0.000793958	0.098811	TPRE002313	cg1074
Scaffold11	4716158	0.878852	0.934716	0.0558644	0.672976	0.0209163	0.000793958	0.098811	TPRE002313	cg1074
Scaffold11	4716237	0.456652	0.380442	0.0762098	-0.316192	0.138711	0.000793958	0.098811	TPRE002313	cg1074
Scaffold11	4716252	0.210652	0.12656	0.0840925	-0.599998	0.0673134	0.000793958	0.098811	TPRE002313	cg1074
Scaffold11	4716254	0.196999	0.122684	0.0743153	-0.561811	0.0492186	0.000793958	0.098811	TPRE002313	cg1074
Scaffold12	2482915	0.743635	0.82219	0.0785543	0.460951	0.0473975	0.000781673	0.098811	TPRE007831	NA
Scaffold14	525916	0.140971	0.0640426	0.0769288	-0.909216	0.00770686	0.000790557	0.098811	TPRE004891	yrt
Scaffold14	525926	0.257301	0.163203	0.0940973	-0.589267	0.00968791	0.000790557	0.098811	TPRE004891	yrt
Scaffold14	525941	0.351936	0.42327	0.0713341	0.290637	0.105969	0.000790557	0.098811	TPRE004891	yrt
Scaffold14	525959	0.479694	0.479335	0.000359252	-0.036185	0.835385	0.000790557	0.098811	TPRE004891	yrt
Scaffold14	526049	0.350051	0.246441	0.10361	-0.581677	0.0211151	0.000790557	0.098811	TPRE004891	yrt
Scaffold14	2926447	0.877208	0.839638	0.0375708	-0.278592	0.318338	0.000774555	0.098811	TPRE005042	NA
Scaffold14	2926447	0.877208	0.839638	0.0375708	-0.278592	0.318338	0.000774555	0.098811	TPRE005041	NA
Scaffold14	2926460	0.671237	0.774475	0.103238	0.603997	0.0182935	0.000774555	0.098811	TPRE005042	NA
Scaffold14	2926460	0.671237	0.774475	0.103238	0.603997	0.0182935	0.000774555	0.098811	TPRE005041	NA
Scaffold14	2926463	0.722549	0.769332	0.0467832	0.244641	0.278866	0.000774555	0.098811	TPRE005042	NA
Scaffold14	2926463	0.722549	0.769332	0.0467832	0.244641	0.278866	0.000774555	0.098811	TPRE005041	NA
Scaffold32	2379210	0.11432	0.0225926	0.0917272	-1.41589	0.0740181	0.000787048	0.098811	TPRE008220	snrnp-u1-70k
Scaffold32	2379250	0.194847	0.0394738	0.155373	-1.17831	0.10137	0.000787048	0.098811	TPRE008220	snrnp-u1-70k
Scaffold32	2379254	0.244842	0.0585615	0.18628	-1.39796	0.0198488	0.000787048	0.098811	TPRE008220	snrnp-u1-70k
Scaffold32	2379258	0.199023	0.0683911	0.130632	-1.00677	0.0612747	0.000787048	0.098811	TPRE008220	snrnp-u1-70k
Scaffold45	1965805	0.670821	0.743581	0.0727603	0.326845	0.265172	0.000780872	0.098811	TPRE008841	es2
Scaffold50	419929	0.820719	0.923161	0.102442	1.10653	0.0980349	0.000784172	0.098811	TPRE007903	nipsnap
Scaffold50	419944	0.657704	0.733621	0.0759167	0.328629	0.203859	0.000784172	0.098811	TPRE007903	nipsnap
Scaffold50	419956	0.8858	0.842427	0.043373	-0.376895	0.392992	0.000784172	0.098811	TPRE007903	nipsnap
Scaffold58	187092	0.795146	0.842525	0.0473794	0.387474	0.109845	0.000786238	0.098811	TPRE010442	ahcy13
Scaffold58	187092	0.795146	0.842525	0.0473794	0.387474	0.109845	0.000786238	0.098811	TPRE010443	NA
Scaffold73	1312021	0.627196	0.703234	0.0760378	0.318935	0.076861	0.00077428	0.098811	TPRE010581	klc
Scaffold16	1835032	0.0852009	0.124133	0.0389318	0.758178	0.224447	0.000812417	0.098965	TPRE004617	cg12895
Scaffold16	1835035	0.0826799	0.122092	0.0394126	0.74801	0.211503	0.000812417	0.098965	TPRE004617	cg12895
Scaffold17	3330643	0.106579	0.141067	0.0344888	0.254354	0.324929	0.000815656	0.098965	TPRE005592	NA
Scaffold17	3437451	0.795518	0.71126	0.0842578	-0.489377	0.0254293	0.000815159	0.098965	NA	NA
Scaffold17	3437478	0.897934	0.821822	0.0761121	-0.634358	0.122685	0.000815159	0.098965	TPRE005611	snrnp-u1-c
Scaffold17	3437516	0.768656	0.856468	0.0878122	0.603584	0.0609751	0.000815159	0.098965	TPRE005611	snrnp-u1-c
Scaffold17	3437543	0.568196	0.629581	0.0613846	0.281466	0.341104	0.000815159	0.098965	TPRE005611	snrnp-u1-c
Scaffold17	3437546	0.533923	0.647488	0.113564	0.471343	0.0592286	0.000815159	0.098965	TPRE005611	snrnp-u1-c
Scaffold22	770634	0.414723	0.486479	0.0717559	0.311185	0.0548363	0.000814813	0.098965	TPRE008940	cg7889
Scaffold22	770637	0.239637	0.314038	0.0744007	0.37721	0.0349949	0.000814813	0.098965	TPRE008940	cg7889
Scaffold3	4003034	0.323333	0.184737	0.138597	-0.74999	0.224885	0.000814995	0.098965	TPRE001767	eif5
Scaffold3	4003042	0.158617	0.0324074	0.126209	-2.02215	0.0484836	0.000814995	0.098965	TPRE001767	eif5
Scaffold3	4003053	0.180085	0.0548419	0.125243	-1.20462	0.137809	0.000814995	0.098965	TPRE001767	eif5
Scaffold5	4899235	0.368371	0.413286	0.044915	0.212583	0.265481	0.000810186	0.098965	TPRE002804	NA
Scaffold5	4899235	0.368371	0.413286	0.044915	0.212583	0.265481	0.000810186	0.098965	TPRE002805	pep
Scaffold5	4899259	0.641975	0.740729	0.0987539	0.448836	0.0337924	0.000810186	0.098965	TPRE002804	NA
Scaffold5	4899259	0.641975	0.740729	0.0987539	0.448836	0.0337924	0.000810186	0.098965	TPRE002805	pep
Scaffold5	4899269	0.388091	0.633322	0.245231	1.00174	0.000704387	0.000810186	0.098965	TPRE002804	NA
Scaffold5	4899269	0.388091	0.633322	0.245231	1.00174	0.000704387	0.000810186	0.098965	TPRE002805	pep
Scaffold6	3901012	0.411525	0.352066	0.0594587	-0.286278	0.219455	0.000812503	0.098965	TPRE001363	cg32344
Scaffold6	3901016	0.327252	0.3186	0.00865174	-0.0770092	0.761672	0.000812503	0.098965	TPRE001363	cg32344
Scaffold7	2751741	0.86689	0.802936	0.0639538	-0.536068	0.066296	0.000807482	0.098965	TPRE003005	NA
Scaffold7	2751741	0.86689	0.802936	0.0639538	-0.536068	0.066296	0.000807482	0.098965	TPRE003006	cg11107
Scaffold89	1549541	0.192344	0.247099	0.0547553	0.35228	0.0888783	0.000803442	0.098965	TPRE010061	cg1091
Scaffold9	6662216	0.846536	0.874249	0.0277131	0.266352	0.289604	0.000803379	0.098965	TPRE001046	NA
Scaffold99	621885	0.859104	0.831777	0.0273269	-0.185332	0.454921	0.000797782	0.098965	TPRE012232	jhi-1
Scaffold125	178649	0.389207	0.539134	0.149927	0.629068	0.00401306	0.000817733	0.0989912	TPRE012938	b52
Scaffold20	1577227	0.328514	0.541076	0.212562	0.939001	0.109437	0.000817508	0.0989912	TPRE009557	prp19
Scaffold103	368241	0.786966	0.762392	0.0245732	-0.156902	0.457889	0.000819482	0.0990903	TPRE012562	NA
Scaffold3	4003098	0.223536	0.0931115	0.130424	-0.899702	0.057482	0.000821318	0.0991996	TPRE001767	eif5
Scaffold7	4984869	0.217842	0.220418	0.00257606	0.0424335	0.847331	0.000824809	0.0993956	TPRE003178	hem
Scaffold7	4984869	0.217842	0.220418	0.00257606	0.0424335	0.847331	0.000824809	0.0993956	TPRE003179	cg32850
Scaffold7	4984897	0.470322	0.498942	0.0286202	0.186102	0.308476	0.000824809	0.0993956	TPRE003178	hem
Scaffold7	4984897	0.470322	0.498942	0.0286202	0.186102	0.308476	0.000824809	0.0993956	TPRE003179	cg32850
Scaffold3	6371977	0.728042	0.532436	0.195606	-0.908031	0.0552196	0.000828833	0.0997675	NA	NA
Scaffold14	2875183	0.291618	0.364836	0.0732182	0.362857	0.0785405	0.000836047	0.100183	TPRE005034	NA
Scaffold50	1566564	0.255981	0.282548	0.0265674	0.159539	0.425496	0.000835748	0.100183	TPRE007983	mtch
Scaffold50	1566601	0.847177	0.81229	0.0348874	-0.269861	0.259548	0.000835748	0.100183	TPRE007983	mtch
Scaffold50	1566605	0.80125	0.852874	0.0516242	0.350528	0.186722	0.000835748	0.100183	TPRE007983	mtch
Scaffold26	123469	0.180956	0.19713	0.0161738	0.0878481	0.689602	0.000838593	0.100375	TPRE011375	cg10083
Scaffold33	824365	0.208336	0.0942037	0.114133	-0.895675	0.0212617	0.000843417	0.100839	TPRE007088	pgi
Scaffold1	3246747	0.459256	0.387409	0.0718473	-0.338007	0.283564	0.000848581	0.101342	TPRE000255	cdk12
Scaffold16	1837628	0.370985	0.575462	0.204476	0.95843	0.157793	0.000851706	0.101374	TPRE004618	mus309
Scaffold16	1837628	0.370985	0.575462	0.204476	0.95843	0.157793	0.000851706	0.101374	TPRE004617	cg12895
Scaffold16	1837667	0.323539	0.513718	0.190179	0.974245	0.137343	0.000851706	0.101374	TPRE004618	mus309
Scaffold16	1837667	0.323539	0.513718	0.190179	0.974245	0.137343	0.000851706	0.101374	TPRE004617	cg12895
Scaffold16	1837670	0.264498	0.427177	0.16268	1.0312	0.141502	0.000851706	0.101374	TPRE004618	mus309
Scaffold16	1837670	0.264498	0.427177	0.16268	1.0312	0.141502	0.000851706	0.101374	TPRE004617	cg12895
Scaffold63	80036	0.58774	0.616975	0.0292356	0.0876544	0.669716	0.00085961	0.1022	TPRE010318	NA
Scaffold63	80036	0.58774	0.616975	0.0292356	0.0876544	0.669716	0.00085961	0.1022	TPRE010319	NA
Scaffold58	187220	0.531594	0.586067	0.0544728	0.244345	0.161744	0.00086516	0.102517	TPRE010442	ahcy13
Scaffold58	187220	0.531594	0.586067	0.0544728	0.244345	0.161744	0.00086516	0.102517	TPRE010443	NA
Scaffold58	187229	0.685627	0.750241	0.0646148	0.318207	0.112302	0.00086516	0.102517	TPRE010442	ahcy13
Scaffold58	187229	0.685627	0.750241	0.0646148	0.318207	0.112302	0.00086516	0.102517	TPRE010443	NA
Scaffold58	187244	0.763197	0.824836	0.0616394	0.439247	0.219395	0.00086516	0.102517	TPRE010442	ahcy13
Scaffold58	187244	0.763197	0.824836	0.0616394	0.439247	0.219395	0.00086516	0.102517	TPRE010443	NA
Scaffold20	1071621	0.0529552	0.139277	0.0863214	1.04367	0.0176465	0.000874834	0.103174	TPRE009533	sky
Scaffold20	1071631	0.0271409	0.106791	0.0796501	1.3071	0.01014	0.000874834	0.103174	TPRE009533	sky
Scaffold48	419591	0.122479	0.209096	0.0866178	0.628317	0.0201687	0.00087287	0.103174	TPRE010805	NA
Scaffold48	419618	0.163079	0.263921	0.100842	0.612915	0.013804	0.00087287	0.103174	TPRE010805	NA
Scaffold57	521832	0.741066	0.759955	0.0188891	0.145209	0.550205	0.000876526	0.103174	TPRE010628	cg7275
Scaffold57	521835	0.70886	0.78241	0.0735503	0.426201	0.0656648	0.000876526	0.103174	TPRE010628	cg7275
Scaffold1	6982513	0.284446	0.175075	0.109371	-0.607499	0.0106258	0.00088378	0.103684	TPRE000440	cg33144
Scaffold1	6982522	0.153807	0.102761	0.0510459	-0.43303	0.0905009	0.00088378	0.103684	TPRE000440	cg33144
Scaffold8	1569786	0.618424	0.525887	0.0925367	-0.41881	0.0329195	0.000883351	0.103684	NA	NA
Scaffold1	2525554	0.244833	0.0812576	0.163576	-1.15816	0.0565659	0.00088906	0.103967	NA	NA
Scaffold1	2525559	0.180682	0.0456242	0.135058	-1.42702	0.0149565	0.00088906	0.103967	NA	NA
Scaffold6	2245814	0.646005	0.677208	0.0312025	0.167107	0.394634	0.000889121	0.103967	TPRE001282	cg31075
Scaffold50	1759647	0.0872293	0.224033	0.136804	1.06823	0.00147413	0.000894338	0.104119	TPRE008007	NA
Scaffold54	418088	0.592644	0.667028	0.0743837	0.330393	0.0960559	0.000893148	0.104119	TPRE011665	NA
Scaffold73	1258067	0.234299	0.350786	0.116486	0.539314	0.0130538	0.000893417	0.104119	TPRE010578	NA
Scaffold73	1258214	0.137753	0.177991	0.040238	0.2892	0.223997	0.000893417	0.104119	TPRE010578	NA
Scaffold85	50515	0.38443	0.440643	0.0562138	0.269956	0.131437	0.000898226	0.104457	TPRE012455	NA
Scaffold37	80933	0.529154	0.610622	0.0814679	0.304713	0.273181	0.000902062	0.104789	TPRE011972	NA
Scaffold125	182009	0.344236	0.440654	0.0964184	0.393572	0.217374	0.000906002	0.104856	TPRE012938	b52
Scaffold125	182069	0.279446	0.438114	0.158668	0.708821	0.00143279	0.000906002	0.104856	TPRE012938	b52
Scaffold9	2746466	0.37651	0.232807	0.143703	-0.681185	0.134339	0.000906582	0.104856	TPRE000793	sec3
Scaffold9	2746469	0.348615	0.267217	0.0813976	-0.409345	0.38138	0.000906582	0.104856	TPRE000793	sec3
Scaffold13	647983	0.166223	0.223958	0.057735	0.264487	0.241162	0.000914872	0.10549	TPRE008481	NA
Scaffold23	1855496	0.915066	0.847258	0.0678085	-0.691583	0.0319635	0.00091603	0.10549	TPRE004293	mrpl3
Scaffold8	1515899	0.307828	0.439351	0.131523	0.591604	0.00884885	0.00091595	0.10549	TPRE006290	NA
Scaffold8	1516002	0.034372	0.110707	0.0763352	1.16908	0.0495975	0.00091595	0.10549	TPRE006290	NA
Scaffold11	5043148	0.182468	0.0241656	0.158303	-2.02481	0.000209448	0.000918105	0.105518	TPRE002348	NA
Scaffold54	248020	0.128765	0.0817187	0.0470462	-0.569484	0.10908	0.000918256	0.105518	TPRE011658	taf11
Scaffold54	248020	0.128765	0.0817187	0.0470462	-0.569484	0.10908	0.000918256	0.105518	TPRE011657	NA
Scaffold14	1482166	0.572802	0.689954	0.117152	0.500843	0.0152281	0.00092341	0.105768	TPRE004930	hlc
Scaffold14	1482186	0.696184	0.762917	0.0667324	0.365408	0.100382	0.00092341	0.105768	TPRE004930	hlc
Scaffold14	1482188	0.690892	0.770416	0.0795234	0.438566	0.0480639	0.00092341	0.105768	TPRE004930	hlc
Scaffold99	369259	0.039382	0.0863698	0.0469877	0.830434	0.128785	0.000940032	0.107325	TPRE012204	NA
Scaffold99	369266	0.0536352	0.122226	0.0685907	0.928307	0.017131	0.000940032	0.107325	TPRE012204	NA
Scaffold99	369273	0.101077	0.145075	0.0439987	0.445169	0.0875344	0.000940032	0.107325	TPRE012204	NA
Scaffold125	178441	0.282702	0.36245	0.0797479	0.365933	0.131722	0.000941965	0.107346	TPRE012938	b52
Scaffold31	1347144	0.766082	0.80686	0.0407782	0.202525	0.316946	0.000943239	0.107346	TPRE008332	NA
Scaffold31	1347147	0.785135	0.83843	0.0532955	0.283878	0.174441	0.000943239	0.107346	TPRE008332	NA
Scaffold17	3101259	0.123975	0.261735	0.13776	0.904476	0.00430095	0.000952013	0.107883	TPRE005571	cg7289
Scaffold17	3101296	0.223794	0.342099	0.118305	0.640581	0.236806	0.000952013	0.107883	TPRE005571	cg7289
Scaffold17	3101324	0.371089	0.58629	0.215201	0.80801	0.286023	0.000952013	0.107883	TPRE005571	cg7289
Scaffold63	578012	0.646046	0.689304	0.0432579	0.204333	0.306308	0.000950054	0.107883	TPRE010341	NA
Scaffold3	5873469	0.576811	0.613178	0.0363674	0.131362	0.628843	0.000955003	0.107991	TPRE001923	nup98-96
Scaffold9	6662076	0.437847	0.590051	0.152204	0.633669	0.00265628	0.000954623	0.107991	TPRE001046	NA
Scaffold123	54760	0.297706	0.349247	0.0515414	0.250074	0.301077	0.000958603	0.108094	TPRE013149	nacalpha
Scaffold18	2830421	0.86934	0.892706	0.0233654	0.236648	0.405281	0.000964598	0.108094	TPRE007631	rpt4
Scaffold19	747458	0.503224	0.570573	0.0673494	0.329952	0.0604691	0.00095997	0.108094	TPRE003870	mbs
Scaffold22	1307775	0.766029	0.870365	0.104336	0.695591	0.00472937	0.000960316	0.108094	TPRE008995	NA
Scaffold5	776979	0.269523	0.156504	0.113019	-0.683453	0.0311401	0.000967085	0.108094	TPRE002494	p58ipk
Scaffold5	776986	0.24676	0.185867	0.0608926	-0.371098	0.115393	0.000967085	0.108094	TPRE002494	p58ipk
Scaffold5	776992	0.21738	0.14167	0.07571	-0.533298	0.0336928	0.000967085	0.108094	TPRE002494	p58ipk
Scaffold5	777124	0.275733	0.370545	0.0948121	0.381282	0.0499527	0.000967085	0.108094	TPRE002494	p58ipk
Scaffold5	777134	0.323234	0.368092	0.0448584	0.12587	0.548001	0.000967085	0.108094	TPRE002494	p58ipk
Scaffold5	777143	0.396632	0.468605	0.0719733	0.256145	0.325443	0.000967085	0.108094	TPRE002494	p58ipk
Scaffold5	777163	0.0740451	0.121861	0.0478158	0.521944	0.0912181	0.000967085	0.108094	TPRE002494	p58ipk
Scaffold16	2193419	0.164331	0.225065	0.0607347	0.403951	0.0640931	0.00097603	0.108411	NA	NA
Scaffold16	2193428	0.213797	0.36286	0.149064	0.708477	0.00212399	0.00097603	0.108411	NA	NA
Scaffold17	3366328	0.848335	0.934331	0.085996	0.898963	0.0035165	0.00097491	0.108411	TPRE005601	NA
Scaffold17	3366349	0.719	0.801861	0.0828614	0.448308	0.0333452	0.00097491	0.108411	TPRE005601	NA
Scaffold43	2446728	0.309243	0.0483149	0.260928	-1.30514	0.127449	0.00097302	0.108411	NA	NA
Scaffold43	2446745	0.348224	0.0377459	0.310478	-1.74727	0.0776737	0.00097302	0.108411	NA	NA
Scaffold3	5365490	0.533808	0.694494	0.160685	0.635984	0.251493	0.000977213	0.108429	TPRE001867	NA
Scaffold33	3289585	0.396599	0.68157	0.284972	1.23906	0.102772	0.00098245	0.108896	TPRE007233	gcn2
Scaffold16	2067214	0.274283	0	0.274283	-11.5882	0.0645491	0.000985734	0.10892	TPRE004648	NA
Scaffold22	708797	0.0828938	0.0031746	0.0797192	-2.28175	0.0254734	0.000984996	0.10892	TPRE008933	NA
Scaffold22	708807	0.190309	0.0401277	0.150181	-1.16152	0.148343	0.000984996	0.10892	TPRE008933	NA
Scaffold16	2955680	0.258981	0.194074	0.0649074	-0.358664	0.141584	0.00100099	0.109215	TPRE004768	NA
Scaffold16	2955683	0.354757	0.203388	0.151369	-0.702099	0.00127765	0.00100099	0.109215	TPRE004768	NA
Scaffold17	3101192	0.52598	0.64252	0.11654	0.468139	0.0107106	0.000991564	0.109215	TPRE005571	cg7289
Scaffold19	723652	0.116184	0.0848207	0.0313632	-0.365934	0.197224	0.000994218	0.109215	TPRE003868	NA
Scaffold19	723692	0.301661	0.410456	0.108795	0.418094	0.0623494	0.000994218	0.109215	TPRE003868	NA
Scaffold19	723694	0.346601	0.417068	0.0704671	0.221557	0.207691	0.000994218	0.109215	TPRE003868	NA
Scaffold19	723701	0.43057	0.551713	0.121142	0.413191	0.0436118	0.000994218	0.109215	TPRE003868	NA
Scaffold3	6017688	0.123314	0.193885	0.0705712	0.52747	0.411384	0.00100688	0.109215	NA	NA
Scaffold3	6017727	0.166483	0.345892	0.179408	1.48299	0.0610169	0.00100688	0.109215	NA	NA
Scaffold3	6017734	0.227485	0.405714	0.178229	1.1173	0.0953053	0.00100688	0.109215	NA	NA
Scaffold3	6017754	0.161172	0.2983	0.137128	1.31292	0.0946207	0.00100688	0.109215	NA	NA
Scaffold3	6017778	0.429945	0.620678	0.190733	0.837687	0.207721	0.00100688	0.109215	NA	NA
Scaffold3	6017805	0.11058	0.182159	0.0715784	1.01411	0.173739	0.00100688	0.109215	NA	NA
Scaffold3	6017816	0.17425	0.318105	0.143855	1.10152	0.10786	0.00100688	0.109215	NA	NA
Scaffold34	2675989	0.921585	0.950091	0.0285065	0.465407	0.151571	0.00100075	0.109215	TPRE006688	alix
Scaffold37	214590	0.150045	0.278908	0.128864	0.787479	0.00323691	0.00100125	0.109215	NA	NA
Scaffold37	214768	0.208638	0.277476	0.0688376	0.399927	0.0497832	0.00100125	0.109215	NA	NA
Scaffold9	2746279	0.151064	0.10488	0.0461841	-0.244418	0.671711	0.000995819	0.109215	TPRE000793	sec3
Scaffold11	1223406	0.335633	0.306235	0.0293982	-0.108132	0.54555	0.00101915	0.109399	TPRE002124	sub
Scaffold11	1223442	0.517961	0.408864	0.109097	-0.482817	0.0147357	0.00101915	0.109399	TPRE002124	sub
Scaffold11	1223444	0.454449	0.366272	0.0881769	-0.406569	0.022662	0.00101915	0.109399	TPRE002124	sub
Scaffold11	1223459	0.592361	0.513182	0.0791796	-0.384738	0.0597078	0.00101915	0.109399	TPRE002124	sub
Scaffold11	1223465	0.218246	0.147947	0.0702991	-0.487387	0.0327535	0.00101915	0.109399	TPRE002124	sub
Scaffold11	1223547	0.55431	0.60634	0.05203	0.163385	0.463216	0.00101915	0.109399	TPRE002124	sub
Scaffold11	4541567	0.331601	0.272773	0.0588274	-0.279302	0.292013	0.0010107	0.109399	TPRE002297	NA
Scaffold13	775769	0.686533	0.743974	0.057441	0.289884	0.304932	0.00102221	0.109399	TPRE008491	wcd
Scaffold15	3092184	0.197403	0.48055	0.283147	1.49642	0.0208819	0.0010112	0.109399	TPRE005295	NA
Scaffold2	1458865	0.266615	0.143151	0.123464	-0.768407	0.0370911	0.00101942	0.109399	TPRE003619	cg14103
Scaffold2	1458865	0.266615	0.143151	0.123464	-0.768407	0.0370911	0.00101942	0.109399	TPRE003620	NA
Scaffold2	1458871	0.0890452	0.0530162	0.036029	-0.546347	0.244278	0.00101942	0.109399	TPRE003619	cg14103
Scaffold2	1458871	0.0890452	0.0530162	0.036029	-0.546347	0.244278	0.00101942	0.109399	TPRE003620	NA
Scaffold24	4753759	0.574105	0.609551	0.0354462	0.1905	0.323428	0.00102145	0.109399	TPRE003533	NA
Scaffold63	80092	0.536807	0.625511	0.0887041	0.299205	0.238393	0.00102297	0.109399	TPRE010318	NA
Scaffold63	80092	0.536807	0.625511	0.0887041	0.299205	0.238393	0.00102297	0.109399	TPRE010319	NA
Scaffold63	80095	0.598595	0.731454	0.13286	0.505938	0.0608129	0.00102297	0.109399	TPRE010318	NA
Scaffold63	80095	0.598595	0.731454	0.13286	0.505938	0.0608129	0.00102297	0.109399	TPRE010319	NA
Scaffold19	2831462	0.161077	0.23338	0.0723029	0.427122	0.0323735	0.00103307	0.110257	NA	NA
Scaffold19	2831471	0.121747	0.211324	0.0895778	0.652349	0.0138046	0.00103307	0.110257	NA	NA
Scaffold16	3025262	0.139926	0.040443	0.0994831	-0.805962	0.265171	0.0010536	0.110673	TPRE004778	dg
Scaffold16	3025290	0.36483	0.128134	0.236695	-1.20434	0.0335579	0.0010536	0.110673	TPRE004778	dg
Scaffold16	3025538	0.791367	0.685871	0.105496	-0.570078	0.0937349	0.00105179	0.110673	TPRE004778	dg
Scaffold16	3025549	0.769657	0.651282	0.118374	-0.62443	0.162175	0.00105179	0.110673	TPRE004778	dg
Scaffold16	3025553	0.656911	0.56769	0.0892215	-0.388302	0.183159	0.00105179	0.110673	TPRE004778	dg
Scaffold17	1325616	0.619355	0.568495	0.0508597	-0.220127	0.318665	0.00104596	0.110673	TPRE005447	NA
Scaffold17	1325638	0.098077	0.108115	0.0100376	0.246142	0.718758	0.00104596	0.110673	TPRE005447	NA
Scaffold17	1325667	0.368577	0.415319	0.0467417	0.201771	0.688057	0.00104596	0.110673	TPRE005447	NA
Scaffold22	770803	0.487552	0.576959	0.0894068	0.377336	0.0274183	0.00104085	0.110673	TPRE008940	cg7889
Scaffold32	2757307	0.164065	0.177008	0.0129429	0.149672	0.701811	0.00105107	0.110673	TPRE008257	NA
Scaffold5	3190644	0.877798	0.790056	0.0877419	-0.561846	0.20756	0.00104912	0.110673	TPRE002687	l
Scaffold5	3190644	0.877798	0.790056	0.0877419	-0.561846	0.20756	0.00104912	0.110673	TPRE002688	tango7
Scaffold5	3190690	0.867043	0.789726	0.0773169	-0.501774	0.0892129	0.00104912	0.110673	TPRE002687	l
Scaffold5	3190690	0.867043	0.789726	0.0773169	-0.501774	0.0892129	0.00104912	0.110673	TPRE002688	tango7
Scaffold5	3190697	0.840136	0.689448	0.150688	-0.820278	0.0170568	0.00104912	0.110673	TPRE002687	l
Scaffold5	3190697	0.840136	0.689448	0.150688	-0.820278	0.0170568	0.00104912	0.110673	TPRE002688	tango7
Scaffold50	419866	0.723214	0.787953	0.0647385	0.342923	0.146273	0.00103945	0.110673	TPRE007903	nipsnap
Scaffold50	1566444	0.624262	0.804069	0.179807	0.8446	0.0186101	0.00104146	0.110673	TPRE007983	mtch
Scaffold86	414809	0.365639	0.493979	0.12834	0.512076	0.0834958	0.00104445	0.110673	NA	NA
Scaffold9	2746565	0.722576	0.63948	0.0830953	-0.360802	0.169073	0.00105927	0.11105	TPRE000793	sec3
Scaffold9	2746580	0.74094	0.710613	0.0303272	-0.221234	0.311814	0.00105927	0.11105	TPRE000793	sec3
Scaffold9	5171526	0.745503	0.61147	0.134033	-0.565174	0.12796	0.00106038	0.111056	TPRE000955	e(y)1
Scaffold13	648132	0.177293	0.354471	0.177178	0.98008	0.00351861	0.0010774	0.111366	TPRE008481	NA
Scaffold13	648132	0.177293	0.354471	0.177178	0.98008	0.00351861	0.0010774	0.111366	TPRE008482	NA
Scaffold13	648167	0.298627	0.415123	0.116496	0.542894	0.0140995	0.0010774	0.111366	TPRE008481	NA
Scaffold13	648167	0.298627	0.415123	0.116496	0.542894	0.0140995	0.0010774	0.111366	TPRE008482	NA
Scaffold16	742053	0.208967	0.178732	0.0302358	-0.203844	0.338129	0.00108405	0.111366	TPRE004529	NA
Scaffold16	742064	0.182379	0.0997925	0.082587	-0.648828	0.020601	0.00108405	0.111366	TPRE004529	NA
Scaffold16	742072	0.102694	0.0717003	0.0309936	-0.322924	0.3265	0.00108405	0.111366	TPRE004529	NA
Scaffold16	742077	0.166649	0.112281	0.054368	-0.428393	0.286248	0.00108405	0.111366	TPRE004529	NA
Scaffold16	742102	0.158516	0.0904174	0.0680989	-0.632456	0.0701932	0.00108405	0.111366	TPRE004529	NA
Scaffold16	742220	0.22214	0.103455	0.118685	-0.863322	0.00518581	0.00108405	0.111366	TPRE004529	NA
Scaffold16	2778154	0.181632	0.296477	0.114845	0.843154	0.223579	0.00107016	0.111366	TPRE004729	frtz
Scaffold16	3533696	0.856505	0.916811	0.060306	0.569483	0.0378786	0.00106782	0.111366	TPRE004818	rab3-gap
Scaffold17	3346092	0.188042	0.406515	0.218472	1.06121	0.24064	0.00107719	0.111366	TPRE005594	NA
Scaffold17	3346110	0.326064	0.617095	0.291031	1.16568	0.153008	0.00107719	0.111366	TPRE005594	NA
Scaffold33	1059563	0.356262	0.152667	0.203595	-0.830211	0.228019	0.00108532	0.111366	TPRE007115	NA
Scaffold33	1059574	0.329337	0.13606	0.193277	-0.973283	0.13385	0.00108532	0.111366	TPRE007115	NA
Scaffold48	419621	0.244821	0.318837	0.0740157	0.328474	0.130839	0.00107747	0.111366	TPRE010805	NA
Scaffold48	419629	0.064419	0.130702	0.0662828	0.752843	0.0268603	0.00107747	0.111366	TPRE010805	NA
Scaffold54	307160	0.270942	0.295756	0.0248139	0.110342	0.606704	0.00107893	0.111366	TPRE011662	NA
Scaffold54	307160	0.270942	0.295756	0.0248139	0.110342	0.606704	0.00107893	0.111366	TPRE011663	NA
Scaffold54	307179	0.695518	0.766089	0.0705713	0.356476	0.138171	0.00107893	0.111366	TPRE011662	NA
Scaffold54	307179	0.695518	0.766089	0.0705713	0.356476	0.138171	0.00107893	0.111366	TPRE011663	NA
Scaffold57	608476	0.0905779	0.170602	0.0800236	0.715652	0.00552472	0.00107772	0.111366	TPRE010643	corn
Scaffold57	608494	0.062171	0.117664	0.0554929	0.67406	0.0361216	0.00107772	0.111366	TPRE010643	corn
Scaffold71	193696	0.95884	0.915052	0.0437873	-0.793886	0.0322718	0.00107939	0.111366	TPRE010917	cg11857
Scaffold71	193696	0.95884	0.915052	0.0437873	-0.793886	0.0322718	0.00107939	0.111366	TPRE010918	dh44-r1
Scaffold54	728431	0.516665	0.5815	0.064835	0.227879	0.19698	0.00109238	0.111983	TPRE011694	NA
Scaffold11	5132350	0.219828	0.337702	0.117874	0.647102	0.215739	0.00110544	0.112976	TPRE002356	adar
Scaffold11	5132353	0.186134	0.294711	0.108577	0.665102	0.132366	0.00110544	0.112976	TPRE002356	adar
Scaffold85	50360	0.244151	0.327026	0.0828744	0.431598	0.255239	0.00110844	0.112976	TPRE012455	NA
Scaffold85	50365	0.215287	0.327489	0.112203	0.603563	0.142666	0.00110844	0.112976	TPRE012455	NA
Scaffold85	50427	0.145783	0.262517	0.116734	0.97887	0.119604	0.00110844	0.112976	TPRE012455	NA
Scaffold85	50429	0.110436	0.209691	0.0992552	0.954632	0.0862901	0.00110844	0.112976	TPRE012455	NA
Scaffold50	1527302	0.0460777	0.113352	0.0672746	1.00917	0.0256962	0.00112561	0.114288	TPRE007976	bsf
Scaffold50	1527307	0.227667	0.324871	0.0972041	0.531545	0.0150638	0.00112561	0.114288	TPRE007976	bsf
Scaffold74	537833	0.352435	0.581432	0.228997	0.940796	0.0608977	0.00112423	0.114288	TPRE012352	NA
Scaffold99	185952	0.862898	0.83212	0.0307783	-0.230451	0.303923	0.00112441	0.114288	TPRE012192	cg8038
Scaffold22	1308074	0.649675	0.759259	0.109585	0.511064	0.00625751	0.0011339	0.114431	TPRE008995	NA
Scaffold26	216074	0.236454	0.139026	0.0974284	-0.646973	0.0255848	0.0011385	0.114431	TPRE011386	cg43736
Scaffold26	216079	0.20221	0.108136	0.0940738	-0.73702	0.036364	0.0011385	0.114431	TPRE011386	cg43736
Scaffold26	216086	0.141308	0.0948388	0.0464697	-0.445911	0.181964	0.0011385	0.114431	TPRE011386	cg43736
Scaffold26	216091	0.227983	0.137216	0.0907669	-0.650599	0.0734584	0.0011385	0.114431	TPRE011386	cg43736
Scaffold3	6372459	0.064886	0	0.064886	-13.8235	0.0635336	0.00113516	0.114431	NA	NA
Scaffold3	6372464	0.12253	0.010582	0.111948	-1.95481	0.062594	0.00113516	0.114431	NA	NA
Scaffold3	6372480	0.0571693	0	0.0571693	-11.0303	0.0139417	0.00113516	0.114431	NA	NA
Scaffold50	2694285	0.465786	0.639299	0.173513	0.646807	0.412622	0.00114174	0.114431	TPRE008082	nito
Scaffold50	2694294	0.530309	0.601871	0.0715624	0.28916	0.654567	0.00114174	0.114431	TPRE008082	nito
Scaffold6	3435988	0.188928	0.256454	0.0675259	0.452541	0.0364646	0.00112904	0.114431	TPRE001340	NA
Scaffold6	4325796	0.668057	0.560075	0.107982	-0.528174	0.107327	0.00113571	0.114431	TPRE001397	NA
Scaffold6	4325796	0.668057	0.560075	0.107982	-0.528174	0.107327	0.00113571	0.114431	TPRE001398	cg10324
Scaffold6	4325818	0.134128	0.0402101	0.0939177	-1.20211	0.11783	0.00114207	0.114431	TPRE001397	NA
Scaffold6	4325818	0.134128	0.0402101	0.0939177	-1.20211	0.11783	0.00114207	0.114431	TPRE001398	cg10324
Scaffold8	580313	0.614882	0.669505	0.0546228	0.181022	0.367561	0.00113897	0.114431	TPRE006205	rno
Scaffold13	1623593	0.255295	0.184461	0.0708347	-0.425459	0.193728	0.00114773	0.114674	TPRE008541	NA
Scaffold13	1623608	0.118332	0.0978695	0.0204628	-0.208468	0.446244	0.00114773	0.114674	TPRE008541	NA
Scaffold7	1818173	0.574001	0.642099	0.068098	0.253271	0.196783	0.00114634	0.114674	TPRE002944	sec71
Scaffold45	1965616	0.469947	0.622374	0.152427	0.589442	0.0100145	0.00115337	0.115022	TPRE008841	es2
Scaffold82	183128	0.905324	0.928885	0.0235607	0.333006	0.298049	0.00115316	0.115022	TPRE011828	arp5
Scaffold45	1577894	0.634184	0.717151	0.0829667	0.394158	0.0441785	0.00116512	0.116084	TPRE008809	NA
Scaffold5	4492943	0.267272	0.381349	0.114077	0.543114	0.0123951	0.0011796	0.117417	NA	NA
Scaffold57	694906	0.299255	0.325296	0.026041	0.122615	0.536796	0.00118678	0.117582	TPRE010650	cg
Scaffold57	694911	0.51275	0.57021	0.05746	0.202326	0.349604	0.00118678	0.117582	TPRE010650	cg
Scaffold9	6457996	0.344022	0.222745	0.121277	-0.628619	0.0623126	0.00118507	0.117582	TPRE001028	baz
Scaffold9	6457996	0.344022	0.222745	0.121277	-0.628619	0.0623126	0.00118507	0.117582	TPRE001027	NA
Scaffold9	6458011	0.245032	0.125797	0.119234	-0.831343	0.003328	0.00118507	0.117582	TPRE001028	baz
Scaffold9	6458011	0.245032	0.125797	0.119234	-0.831343	0.003328	0.00118507	0.117582	TPRE001027	NA
Scaffold9	6458035	0.0978843	0.0687589	0.0291254	-0.405684	0.340893	0.00118507	0.117582	TPRE001028	baz
Scaffold9	6458035	0.0978843	0.0687589	0.0291254	-0.405684	0.340893	0.00118507	0.117582	TPRE001027	NA
Scaffold1	6253529	0.424883	0.0898837	0.335	-1.90725	0.00120121	0.00120121	0.118813	NA	NA
Scaffold33	786629	0.786152	0.829611	0.0434595	0.28045	0.205523	0.00120144	0.118813	TPRE007083	NA
Scaffold15	3226197	0.941736	0.892549	0.049187	-0.656349	0.0374099	0.00120324	0.11888	TPRE005314	NA
Scaffold34	696627	0.553484	0.647265	0.0937808	0.362801	0.0943786	0.00120863	0.119192	TPRE006558	egg
Scaffold34	696632	0.578736	0.69208	0.113345	0.460184	0.0168189	0.00120863	0.119192	TPRE006558	egg
Scaffold34	2675903	0.261937	0.351325	0.0893874	0.411153	0.0189203	0.00121097	0.119312	TPRE006688	alix
Scaffold1	7457022	0.82286	0.838907	0.016047	0.0881654	0.827279	0.00121553	0.119651	TPRE000474	NA
Scaffold1	7457022	0.82286	0.838907	0.016047	0.0881654	0.827279	0.00121553	0.119651	TPRE000475	cg42268
Scaffold70	49116	0.787579	0.845507	0.0579279	0.389912	0.0850448	0.00121899	0.119659	TPRE011712	NA
Scaffold70	49168	0.816077	0.894744	0.0786662	0.644905	0.0101891	0.00121899	0.119659	TPRE011712	NA
Scaffold70	49268	0.870499	0.928692	0.0581932	0.607333	0.0273075	0.00121899	0.119659	TPRE011712	NA
Scaffold63	577976	0.433009	0.534268	0.101259	0.41298	0.0282302	0.00122027	0.119674	TPRE010341	NA
Scaffold14	646885	0.53321	0.572683	0.0394736	0.161932	0.347877	0.00123737	0.120352	TPRE004911	cg6910
Scaffold14	646913	0.606613	0.586823	0.0197899	-0.0817582	0.643288	0.00123737	0.120352	TPRE004911	cg6910
Scaffold14	646927	0.325973	0.390059	0.0640853	0.262295	0.149206	0.00123737	0.120352	TPRE004911	cg6910
Scaffold14	646932	0.468577	0.496384	0.0278068	0.0955669	0.582912	0.00123737	0.120352	TPRE004911	cg6910
Scaffold14	646935	0.309958	0.402863	0.0929057	0.365685	0.0442111	0.00123737	0.120352	TPRE004911	cg6910
Scaffold14	646954	0.388726	0.338401	0.0503254	-0.192485	0.280127	0.00123737	0.120352	TPRE004911	cg6910
Scaffold14	646967	0.377135	0.306667	0.0704678	-0.34333	0.0642599	0.00123737	0.120352	TPRE004911	cg6910
Scaffold14	646978	0.353056	0.226118	0.126938	-0.574734	0.00875215	0.00123737	0.120352	TPRE004911	cg6910
Scaffold15	3098815	0.293838	0.166688	0.12715	-0.722748	0.00175745	0.00123237	0.120352	TPRE005297	NA
Scaffold71	889769	0.143044	0.0701459	0.072898	-0.704197	0.0216697	0.00123954	0.120454	TPRE010981	asap1
Scaffold9	2746526	0.660195	0.594077	0.066118	-0.254666	0.181811	0.00124285	0.120555	TPRE000793	sec3
Scaffold9	2746548	0.917147	0.927785	0.0106388	0.0658546	0.84651	0.00124285	0.120555	TPRE000793	sec3
Scaffold18	2580608	0.586984	0.514502	0.0724822	-0.276838	0.135384	0.00124467	0.120622	TPRE007608	l(1)g0004
Scaffold15	820378	0.0231783	0.0975114	0.0743331	1.37725	0.049699	0.00125879	0.121438	TPRE005145	hyx
Scaffold15	820382	0.203312	0.295357	0.0920456	0.484659	0.09744	0.00125879	0.121438	TPRE005145	hyx
Scaffold15	820391	0.056535	0.141968	0.0854328	1.03856	0.0626472	0.00125879	0.121438	TPRE005145	hyx
Scaffold45	1657476	0.646796	0.725679	0.078883	0.403436	0.0373531	0.00125753	0.121438	TPRE008822	aats-arg
Scaffold63	80046	0.489015	0.564311	0.0752956	0.299184	0.254821	0.00125808	0.121438	TPRE010318	NA
Scaffold63	80046	0.489015	0.564311	0.0752956	0.299184	0.254821	0.00125808	0.121438	TPRE010319	NA
Scaffold25	1474609	0.664796	0.574617	0.0901787	-0.464519	0.0558201	0.00126204	0.121641	TPRE010310	NA
Scaffold99	185915	0.125343	0.0812839	0.0440595	-0.441412	0.096971	0.00126389	0.121709	TPRE012192	cg8038
Scaffold7	424295	0.845432	0.908949	0.063517	0.605936	0.0489588	0.00127556	0.122188	TPRE002866	NA
Scaffold7	424295	0.845432	0.908949	0.063517	0.605936	0.0489588	0.00127556	0.122188	TPRE002867	tmod
Scaffold7	424297	0.857964	0.914709	0.0567449	0.602073	0.0382754	0.00127556	0.122188	TPRE002866	NA
Scaffold7	424297	0.857964	0.914709	0.0567449	0.602073	0.0382754	0.00127556	0.122188	TPRE002867	tmod
Scaffold7	424334	0.290952	0.37122	0.0802675	0.335527	0.079557	0.00127556	0.122188	TPRE002866	NA
Scaffold7	424334	0.290952	0.37122	0.0802675	0.335527	0.079557	0.00127556	0.122188	TPRE002867	tmod
Scaffold9	2472459	0.436013	0.294611	0.141402	-0.855105	0.231157	0.00127691	0.122188	NA	NA
Scaffold9	2472470	0.196209	0.0775121	0.118696	-1.05228	0.0538915	0.00127691	0.122188	NA	NA
Scaffold9	2472476	0.305611	0.155429	0.150182	-1.30435	0.0634731	0.00127691	0.122188	NA	NA
Scaffold9	2472618	0.108494	0.0272199	0.0812737	-1.54986	0.0152227	0.00127691	0.122188	NA	NA
Scaffold49	718894	0.0826708	0.0177315	0.0649393	-0.847832	0.267812	0.00128521	0.122652	TPRE009613	cin
Scaffold49	718976	0.0943001	0.00406504	0.0902351	-1.52593	0.162469	0.00128521	0.122652	TPRE009613	cin
Scaffold49	718981	0.197791	0	0.197791	-12.3721	0.00813683	0.00128521	0.122652	TPRE009613	cin
Scaffold1	7646077	0.57866	0.548839	0.0298217	-0.156193	0.367656	0.00129027	0.122805	TPRE000491	NA
Scaffold33	1148786	0.250918	0.378485	0.127567	0.640048	0.103786	0.00129021	0.122805	TPRE007124	NA
Scaffold33	1148786	0.250918	0.378485	0.127567	0.640048	0.103786	0.00129021	0.122805	TPRE007123	alph
Scaffold50	2694153	0.553967	0.769476	0.215509	1.04235	0.00151655	0.00128862	0.122805	TPRE008082	nito
Scaffold62	702103	0.880825	0.92822	0.0473949	0.531372	0.0972572	0.00129555	0.123197	TPRE011604	NA
Scaffold15	1512800	0.652996	0.494042	0.158954	-0.666938	0.00883462	0.0013038	0.12332	TPRE005205	NA
Scaffold15	1512811	0.480966	0.302535	0.178431	-0.730085	0.00483374	0.0013038	0.12332	TPRE005205	NA
Scaffold15	1512829	0.161299	0.0890138	0.072285	-0.637954	0.0257366	0.0013038	0.12332	TPRE005205	NA
Scaffold29	233337	0.761897	0.838464	0.0765669	0.516947	0.0320874	0.00130316	0.12332	TPRE010093	NA
Scaffold29	233371	0.81572	0.885185	0.0694648	0.584221	0.0166781	0.00130316	0.12332	TPRE010093	NA
Scaffold3	6017831	0.115066	0.204235	0.089169	0.704472	0.252074	0.00130275	0.12332	NA	NA
Scaffold7	4984933	0.638141	0.723068	0.0849272	0.381114	0.0501749	0.0013074	0.123517	TPRE003178	hem
Scaffold7	4984933	0.638141	0.723068	0.0849272	0.381114	0.0501749	0.0013074	0.123517	TPRE003179	cg32850
Scaffold9	2156161	0.837845	0.819721	0.0181238	-0.120676	0.640172	0.00130936	0.123517	TPRE000710	NA
Scaffold9	2156161	0.837845	0.819721	0.0181238	-0.120676	0.640172	0.00130936	0.123517	TPRE000711	NA
Scaffold9	2156173	0.800344	0.778695	0.0216493	-0.186895	0.561333	0.00130936	0.123517	TPRE000710	NA
Scaffold9	2156173	0.800344	0.778695	0.0216493	-0.186895	0.561333	0.00130936	0.123517	TPRE000711	NA
Scaffold45	2377393	0.611164	0.67148	0.0603158	0.252337	0.147979	0.00131074	0.123537	NA	NA
Scaffold5	553721	0.413024	0.461655	0.0486304	0.192865	0.366498	0.00131395	0.12362	TPRE002465	gp210
Scaffold5	553721	0.413024	0.461655	0.0486304	0.192865	0.366498	0.00131395	0.12362	TPRE002466	ssrbeta
Scaffold5	553732	0.327736	0.367512	0.039776	0.137813	0.49625	0.00131395	0.12362	TPRE002465	gp210
Scaffold5	553732	0.327736	0.367512	0.039776	0.137813	0.49625	0.00131395	0.12362	TPRE002466	ssrbeta
Scaffold11	5082716	0.111589	0.245128	0.133538	0.863422	0.00737602	0.00132936	0.123974	TPRE002353	NA
Scaffold11	5082841	0.171581	0.285189	0.113608	0.587393	0.0476923	0.00132936	0.123974	TPRE002353	NA
Scaffold36	1076006	0.389404	0.275906	0.113498	-0.532678	0.0114956	0.00132181	0.123974	TPRE010887	NA
Scaffold36	1076045	0.485865	0.582682	0.0968165	0.402694	0.104154	0.00132181	0.123974	TPRE010887	NA
Scaffold5	5013080	0.372501	0.257304	0.115197	-0.521819	0.0239474	0.00132686	0.123974	TPRE002810	cg12262
Scaffold50	419788	0.106623	0.145506	0.0388829	0.336841	0.222288	0.00132074	0.123974	TPRE007903	nipsnap
Scaffold53	21071	0.875365	0.907677	0.0323115	0.345951	0.220733	0.0013236	0.123974	TPRE011887	taf4
Scaffold8	1515803	0.258746	0.353713	0.0949677	0.435318	0.0220232	0.00132816	0.123974	TPRE006290	NA
Scaffold8	1515803	0.258746	0.353713	0.0949677	0.435318	0.0220232	0.00132816	0.123974	TPRE006289	NA
Scaffold8	1515834	0.472034	0.525497	0.0534623	0.206431	0.443359	0.00132816	0.123974	TPRE006290	NA
Scaffold8	1515837	0.264404	0.320045	0.0556418	0.260622	0.214383	0.00132816	0.123974	TPRE006290	NA
Scaffold33	987082	0.290665	0.341524	0.0508588	0.232155	0.190704	0.00133386	0.124177	TPRE007103	NA
Scaffold33	987100	0.770449	0.712011	0.0584388	-0.328553	0.146706	0.00133386	0.124177	TPRE007103	NA
Scaffold75	360974	0.277998	0.324163	0.0461654	0.202907	0.271671	0.00134247	0.124868	TPRE012052	NA
Scaffold75	360974	0.277998	0.324163	0.0461654	0.202907	0.271671	0.00134247	0.124868	TPRE012053	cg12207
Scaffold39	1064271	0.630302	0.571474	0.0588285	-0.197536	0.391624	0.00135058	0.125513	TPRE006867	cg7609
Scaffold11	4929001	0.689477	0.763333	0.0738558	0.338769	0.109911	0.00135261	0.125592	TPRE002338	wls
Scaffold14	2797336	0.140832	0.22281	0.0819771	0.558228	0.0465646	0.00137095	0.126088	NA	NA
Scaffold45	1965588	0.389301	0.378475	0.0108269	-0.059448	0.727314	0.00136806	0.126088	TPRE008841	es2
Scaffold50	1527422	0.525317	0.296639	0.228679	-0.936847	0.121887	0.00136899	0.126088	TPRE007976	bsf
Scaffold54	247926	0.433901	0.394442	0.0394589	-0.209511	0.394338	0.00137336	0.126088	TPRE011658	taf11
Scaffold54	247926	0.433901	0.394442	0.0394589	-0.209511	0.394338	0.00137336	0.126088	TPRE011657	NA
Scaffold54	247934	0.507034	0.468814	0.0382198	-0.179441	0.673795	0.00137336	0.126088	TPRE011658	taf11
Scaffold54	247934	0.507034	0.468814	0.0382198	-0.179441	0.673795	0.00137336	0.126088	TPRE011657	NA
Scaffold7	5069870	0.688506	0.752218	0.0637115	0.266352	0.199612	0.00137108	0.126088	TPRE003188	NA
Scaffold8	799285	0.608023	0.534722	0.0733005	-0.369802	0.0432091	0.00136337	0.126088	TPRE006226	NA
Scaffold8	799285	0.608023	0.534722	0.0733005	-0.369802	0.0432091	0.00136337	0.126088	TPRE006227	NA
Scaffold8	799295	0.625208	0.591989	0.0332185	-0.175066	0.336349	0.00136337	0.126088	TPRE006226	NA
Scaffold8	799295	0.625208	0.591989	0.0332185	-0.175066	0.336349	0.00136337	0.126088	TPRE006227	NA
Scaffold9	6661870	0.0504831	0.141375	0.0908922	1.014	0.230184	0.00136609	0.126088	TPRE001045	cg6325
Scaffold9	6661870	0.0504831	0.141375	0.0908922	1.014	0.230184	0.00136609	0.126088	TPRE001046	NA
Scaffold99	621758	0.283835	0.48412	0.200285	0.846375	0.200147	0.00136953	0.126088	TPRE012232	jhi-1
Scaffold99	621794	0.0658543	0.194989	0.129135	0.580837	0.412558	0.00136953	0.126088	TPRE012232	jhi-1
Scaffold99	621804	0.0352443	0.151802	0.116558	0.947486	0.189261	0.00136953	0.126088	TPRE012232	jhi-1
Scaffold99	621862	0.16785	0.256512	0.0886622	0.512099	0.0281275	0.00136953	0.126088	TPRE012232	jhi-1
Scaffold16	1347432	0.377812	0.678413	0.300601	1.32835	0.0879834	0.00138294	0.126098	TPRE004585	tsp3a
Scaffold16	1347450	0.42353	0.709865	0.286334	1.3104	0.156419	0.00138294	0.126098	TPRE004585	tsp3a
Scaffold16	1347454	0.435826	0.749378	0.313552	1.40598	0.144567	0.00138294	0.126098	TPRE004585	tsp3a
Scaffold16	1347456	0.515717	0.788373	0.272656	1.14096	0.232411	0.00138294	0.126098	TPRE004585	tsp3a
Scaffold16	1347495	0.281548	0.547295	0.265747	1.31324	0.152959	0.00138294	0.126098	TPRE004585	tsp3a
Scaffold16	1347506	0.34337	0.565621	0.222251	1.01381	0.248318	0.00138294	0.126098	TPRE004585	tsp3a
Scaffold53	21096	0.768185	0.861402	0.0932173	0.627368	0.00774878	0.0013824	0.126098	TPRE011887	taf4
Scaffold9	6777847	0.139116	0.0839678	0.0551477	-0.597489	0.216172	0.00138281	0.126098	TPRE001064	NA
Scaffold14	1482041	0.823307	0.845681	0.0223734	0.17938	0.457127	0.00139299	0.126906	TPRE004930	hlc
Scaffold1	3246744	0.675506	0.607488	0.0680185	-0.293159	0.439788	0.00139525	0.127002	TPRE000255	cdk12
Scaffold16	3025631	0.216762	0.169425	0.0473367	-0.278364	0.333105	0.00139956	0.127286	TPRE004778	dg
Scaffold54	307261	0.351129	0.463494	0.112365	0.482817	0.292287	0.00140786	0.127822	TPRE011662	NA
Scaffold54	307261	0.351129	0.463494	0.112365	0.482817	0.292287	0.00140786	0.127822	TPRE011663	NA
Scaffold54	307276	0.175332	0.266361	0.0910289	0.608889	0.0336221	0.00140786	0.127822	TPRE011662	NA
Scaffold54	307276	0.175332	0.266361	0.0910289	0.608889	0.0336221	0.00140786	0.127822	TPRE011663	NA
Scaffold14	258442	0.614809	0.663346	0.048537	0.258445	0.129142	0.00141631	0.128479	TPRE004876	cg12034
Scaffold65	1185069	0.481656	0.668687	0.187031	0.768533	0.0300458	0.00142014	0.128608	TPRE009775	cg7112
Scaffold65	1185088	0.325998	0.444728	0.11873	0.518031	0.0379093	0.00142014	0.128608	TPRE009775	cg7112
Scaffold18	167336	0.75973	0.873738	0.114007	0.781028	0.0021408	0.00142678	0.129089	TPRE007486	NA
Scaffold41	373490	0.0899723	0.225378	0.135406	1.13805	0.00746122	0.00143031	0.129089	TPRE009849	mkp3
Scaffold41	373659	0.421246	0.508828	0.0875821	0.362997	0.0372607	0.00143031	0.129089	TPRE009849	mkp3
Scaffold54	728175	0.58347	0.636436	0.0529658	0.239318	0.18232	0.0014294	0.129089	TPRE011694	NA
Scaffold63	541267	0.506042	0.55414	0.0480987	0.186776	0.311549	0.00143514	0.129306	TPRE010339	NA
Scaffold63	541313	0.882815	0.902932	0.0201175	0.206813	0.489931	0.00143514	0.129306	TPRE010339	NA
Scaffold16	2067283	0.174074	0	0.174074	-11.3516	0.19808	0.00144441	0.129593	TPRE004648	NA
Scaffold16	2067310	0.222222	0	0.222222	-9.81102	0.199995	0.00144441	0.129593	TPRE004648	NA
Scaffold16	2067337	0.187266	0	0.187266	-13.433	0.199198	0.00144441	0.129593	TPRE004648	NA
Scaffold31	1136523	0.246937	0.33957	0.0926324	0.494219	0.155547	0.00144298	0.129593	TPRE008319	NA
Scaffold31	1136622	0.0875472	0.175256	0.0877086	1.1691	0.073603	0.00144298	0.129593	TPRE008319	NA
Scaffold11	5150977	0.697878	0.798184	0.100306	0.51209	0.0753668	0.00144904	0.129681	TPRE002359	cg6905
Scaffold11	5150985	0.427102	0.511253	0.084151	0.318625	0.115369	0.00144904	0.129681	TPRE002359	cg6905
Scaffold19	723504	0.197947	0.13461	0.0633372	-0.473141	0.0402175	0.00144905	0.129681	TPRE003868	NA
Scaffold50	2694105	0.676154	0.780314	0.104159	0.538786	0.0533542	0.00146731	0.131205	TPRE008082	nito
Scaffold57	91575	0.593717	0.660847	0.0671296	0.226475	0.767167	0.00147415	0.131596	NA	NA
Scaffold57	91602	0.710659	0.864831	0.154173	0.797128	0.020789	0.00147415	0.131596	NA	NA
Scaffold23	3122998	0.491957	0.584152	0.0921956	0.370518	0.0339345	0.00147649	0.131694	TPRE004389	NA
Scaffold15	1927938	0.206518	0.133294	0.0732241	-0.629387	0.29237	0.00148697	0.132296	TPRE005226	aats-glupro
Scaffold15	1927943	0.151287	0.0521788	0.0991078	-1.10767	0.0604843	0.00148697	0.132296	TPRE005226	aats-glupro
Scaffold15	1927949	0.311354	0.155814	0.15554	-0.936782	0.164074	0.00148697	0.132296	TPRE005226	aats-glupro
Scaffold58	390510	0.251478	0.0775789	0.173899	-1.29928	0.00666232	0.00149034	0.132374	TPRE010459	NA
Scaffold58	390523	0.160942	0.0452489	0.115693	-1.26198	0.0422771	0.00149034	0.132374	TPRE010459	NA
Scaffold31	1742949	0.0756565	0.00938697	0.0662695	-1.25383	0.157655	0.00149837	0.132755	TPRE008379	NA
Scaffold31	1742968	0.140642	0.00948114	0.13116	-0.894217	0.348293	0.00149837	0.132755	TPRE008379	NA
Scaffold31	1742972	0.326795	0.0676684	0.259126	-0.951711	0.26275	0.00149837	0.132755	TPRE008379	NA
Scaffold33	3289624	0.0755895	0.164685	0.0890953	0.870483	0.0060368	0.00150325	0.132952	TPRE007233	gcn2
Scaffold33	3289740	0.812807	0.896918	0.0841115	0.501946	0.328144	0.00150325	0.132952	TPRE007233	gcn2
Scaffold54	307294	0.520215	0.566667	0.0464513	0.240902	0.309259	0.00150559	0.132952	TPRE011662	NA
Scaffold54	307294	0.520215	0.566667	0.0464513	0.240902	0.309259	0.00150559	0.132952	TPRE011663	NA
Scaffold54	307313	0.373739	0.398381	0.024642	0.158842	0.46192	0.00150559	0.132952	TPRE011663	NA
Scaffold14	647026	0.544637	0.634752	0.0901156	0.322434	0.0687161	0.00151044	0.133159	TPRE004911	cg6910
Scaffold14	647067	0.10536	0.133404	0.0280439	0.344178	0.195942	0.00151044	0.133159	TPRE004911	cg6910
Scaffold28	206751	0.667667	0.765671	0.0980045	0.43993	0.0370931	0.00152212	0.133745	NA	NA
Scaffold28	206773	0.346893	0.427614	0.0807212	0.307966	0.146154	0.00152212	0.133745	NA	NA
Scaffold28	206775	0.186068	0.228851	0.0427836	0.2535	0.283642	0.00152212	0.133745	NA	NA
Scaffold28	206835	0.0813747	0.12319	0.041815	0.495159	0.124839	0.00152212	0.133745	NA	NA
Scaffold16	3025636	0.118242	0.0911774	0.0270648	-0.355667	0.225191	0.0015257	0.133949	TPRE004778	dg
Scaffold9	2156189	0.815229	0.85833	0.043101	0.296598	0.262775	0.00153019	0.134123	TPRE000710	NA
Scaffold9	2156189	0.815229	0.85833	0.043101	0.296598	0.262775	0.00153019	0.134123	TPRE000711	NA
Scaffold9	2156208	0.366011	0.507176	0.141164	0.585117	0.0325587	0.00153019	0.134123	TPRE000710	NA
Scaffold9	2156208	0.366011	0.507176	0.141164	0.585117	0.0325587	0.00153019	0.134123	TPRE000711	NA
Scaffold8	1387973	0.416478	0.560991	0.144513	0.597752	0.12307	0.00153302	0.13426	NA	NA
Scaffold54	832859	0.294059	0.518939	0.22488	1.29879	0.102731	0.00154025	0.134782	TPRE011704	surf4
Scaffold22	1367729	0.878493	0.908917	0.0304233	0.26157	0.342871	0.00154237	0.134851	TPRE008999	NA
Scaffold33	1866845	0.938005	0.934142	0.00386275	-0.0462074	0.898525	0.0015461	0.134851	TPRE007146	trs23
Scaffold8	2122540	0.213379	0.0945729	0.118806	-1.0205	0.123283	0.00154596	0.134851	TPRE006363	m6
Scaffold8	2122540	0.213379	0.0945729	0.118806	-1.0205	0.123283	0.00154596	0.134851	TPRE006364	cg4433
Scaffold8	2122543	0.289734	0.194852	0.0948819	-0.668138	0.363667	0.00154596	0.134851	TPRE006363	m6
Scaffold8	2122543	0.289734	0.194852	0.0948819	-0.668138	0.363667	0.00154596	0.134851	TPRE006364	cg4433
Scaffold8	1590297	0.690413	0.69731	0.00689711	-0.0125626	0.957208	0.00155181	0.134926	TPRE006303	snama
Scaffold8	2122401	0.185435	0.0535796	0.131855	-1.00727	0.138196	0.0015533	0.134926	TPRE006363	m6
Scaffold8	2122401	0.185435	0.0535796	0.131855	-1.00727	0.138196	0.0015533	0.134926	TPRE006364	cg4433
Scaffold8	2122409	0.137476	0.0468811	0.0905944	-0.806167	0.256698	0.0015533	0.134926	TPRE006363	m6
Scaffold8	2122409	0.137476	0.0468811	0.0905944	-0.806167	0.256698	0.0015533	0.134926	TPRE006364	cg4433
Scaffold8	2122411	0.138675	0.0433528	0.0953225	-0.872964	0.24487	0.0015533	0.134926	TPRE006363	m6
Scaffold8	2122411	0.138675	0.0433528	0.0953225	-0.872964	0.24487	0.0015533	0.134926	TPRE006364	cg4433
Scaffold8	2122423	0.162051	0.0474488	0.114602	-1.23251	0.095636	0.0015533	0.134926	TPRE006363	m6
Scaffold8	2122423	0.162051	0.0474488	0.114602	-1.23251	0.095636	0.0015533	0.134926	TPRE006364	cg4433
Scaffold63	577898	0.78478	0.865883	0.0811032	0.591797	0.0159206	0.00155656	0.135099	TPRE010341	NA
Scaffold22	818026	0.547626	0.717641	0.170015	0.674221	0.00157296	0.00157296	0.13641	TPRE008950	l(3)neo18
Scaffold31	1742479	0.121693	0	0.121693	-16.0567	0.10819	0.00158618	0.137445	TPRE008379	NA
Scaffold19	747644	0.29925	0.43197	0.13272	0.591941	0.0502666	0.00159139	0.137784	TPRE003870	mbs
Scaffold11	4824802	0.460191	0.514255	0.0540638	0.177513	0.298165	0.00161185	0.138317	TPRE002324	NA
Scaffold11	4824823	0.172544	0.281989	0.109445	0.607818	0.00736217	0.00161185	0.138317	TPRE002324	NA
Scaffold3	4002822	0.294539	0.244833	0.0497056	-0.265959	0.258909	0.00160879	0.138317	TPRE001767	eif5
Scaffold3	6372173	0.208695	0.0501684	0.158526	-0.799155	0.303459	0.00161039	0.138317	NA	NA
Scaffold50	361666	0.102005	0.225192	0.123187	0.926543	0.00160447	0.00160447	0.138317	TPRE007895	rbcn-3b
Scaffold54	418103	0.612155	0.66297	0.0508145	0.220633	0.254202	0.0016012	0.138317	TPRE011665	NA
Scaffold7	5063989	0.034726	0.18063	0.145904	1.48432	0.0704075	0.0016086	0.138317	TPRE003188	NA
Scaffold7	5063998	0.0518718	0.189496	0.137624	1.27791	0.0585404	0.0016086	0.138317	TPRE003188	NA
Scaffold7	5064043	0.0162925	0.131233	0.114941	1.28497	0.156382	0.0016086	0.138317	TPRE003188	NA
Scaffold9	6778368	0.606944	0.490601	0.116343	-0.446007	0.175511	0.00160566	0.138317	TPRE001064	NA
Scaffold9	6778401	0.829841	0.815568	0.0142735	-0.0610746	0.88115	0.00160566	0.138317	TPRE001064	NA
Scaffold14	2926196	0.372661	0.469504	0.0968434	0.432106	0.17253	0.00162501	0.13911	TPRE005042	NA
Scaffold14	2926196	0.372661	0.469504	0.0968434	0.432106	0.17253	0.00162501	0.13911	TPRE005041	NA
Scaffold97	119122	0.0227273	0.137895	0.115168	2.24642	0.0171128	0.001624	0.13911	TPRE012881	NA
Scaffold97	119131	0.0379993	0.145299	0.1073	1.40283	0.0204293	0.001624	0.13911	TPRE012881	NA
Scaffold103	394110	0.589428	0.510969	0.0784599	-0.307583	0.0631654	0.00163354	0.139476	TPRE012569	cg3740
Scaffold103	394110	0.589428	0.510969	0.0784599	-0.307583	0.0631654	0.00163354	0.139476	TPRE012570	NA
Scaffold13	2656175	0.64021	0.673364	0.0331541	0.127211	0.596509	0.00163714	0.139476	TPRE008584	sl
Scaffold13	2656192	0.658544	0.697729	0.0391851	0.16199	0.562171	0.00163714	0.139476	TPRE008584	sl
Scaffold13	2656209	0.551618	0.670251	0.118633	0.477977	0.0365633	0.00163714	0.139476	TPRE008584	sl
Scaffold13	2656229	0.652267	0.76617	0.113903	0.535539	0.00933068	0.00163714	0.139476	TPRE008584	sl
Scaffold54	84921	0.802512	0.760224	0.0422884	-0.198735	0.382855	0.00163239	0.139476	TPRE011633	cg3603
Scaffold16	1347126	0.66291	0.810986	0.148076	0.748905	0.00317724	0.00164586	0.139771	TPRE004585	tsp3a
Scaffold54	145451	0.634128	0.71728	0.0831518	0.383613	0.097354	0.00164503	0.139771	TPRE011643	NA
Scaffold54	145464	0.701907	0.779101	0.0771935	0.461034	0.0543834	0.00164503	0.139771	TPRE011643	NA
Scaffold6	4325747	0.305747	0.170124	0.135623	-0.710293	0.140584	0.00164319	0.139771	TPRE001397	NA
Scaffold6	4325747	0.305747	0.170124	0.135623	-0.710293	0.140584	0.00164319	0.139771	TPRE001398	cg10324
Scaffold16	1347137	0.712877	0.805409	0.0925316	0.54609	0.0291789	0.00166579	0.140263	TPRE004585	tsp3a
Scaffold16	1347385	0.785973	0.892151	0.106179	0.808978	0.00654609	0.00165367	0.140263	TPRE004585	tsp3a
Scaffold17	1957680	0.673696	0.695639	0.0219425	0.131077	0.615456	0.00167635	0.140263	TPRE005479	NA
Scaffold19	3952294	0.0893443	0.131203	0.0418584	0.512946	0.0600146	0.00167782	0.140263	TPRE004104	cct5
Scaffold28	1578659	0.139977	0.0688786	0.0710983	-0.78832	0.0509352	0.00167802	0.140263	TPRE009293	cg7338
Scaffold28	1578659	0.139977	0.0688786	0.0710983	-0.78832	0.0509352	0.00167802	0.140263	TPRE009294	bre1
Scaffold28	1578669	0.217025	0.0862644	0.130761	-1.17508	0.0219094	0.00167802	0.140263	TPRE009293	cg7338
Scaffold28	1578669	0.217025	0.0862644	0.130761	-1.17508	0.0219094	0.00167802	0.140263	TPRE009294	bre1
Scaffold28	1578690	0.125445	0.0607648	0.0646799	-0.892275	0.0765608	0.00167802	0.140263	TPRE009293	cg7338
Scaffold28	1578690	0.125445	0.0607648	0.0646799	-0.892275	0.0765608	0.00167802	0.140263	TPRE009294	bre1
Scaffold3	5365375	0.437884	0.397681	0.0402025	-0.166497	0.426367	0.00167278	0.140263	TPRE001867	NA
Scaffold3	5365414	0.240061	0.373051	0.13299	0.632989	0.0826684	0.00167278	0.140263	TPRE001867	NA
Scaffold40	680676	0.801582	0.698904	0.102678	-0.500701	0.244918	0.00167601	0.140263	TPRE011057	tim10
Scaffold40	680676	0.801582	0.698904	0.102678	-0.500701	0.244918	0.00167601	0.140263	TPRE011053	NA
Scaffold40	680689	0.809182	0.684357	0.124826	-0.382994	0.558094	0.00167601	0.140263	TPRE011057	tim10
Scaffold40	680689	0.809182	0.684357	0.124826	-0.382994	0.558094	0.00167601	0.140263	TPRE011053	NA
Scaffold40	680710	0.584787	0.381145	0.203641	-0.851017	0.0797066	0.00167601	0.140263	TPRE011057	tim10
Scaffold40	680710	0.584787	0.381145	0.203641	-0.851017	0.0797066	0.00167601	0.140263	TPRE011053	NA
Scaffold48	1178002	0.0683494	0.20803	0.13968	1.18401	0.00114864	0.00166449	0.140263	TPRE010837	miro
Scaffold48	1178012	0.379087	0.4671	0.0880124	0.360113	0.220369	0.00166449	0.140263	TPRE010837	miro
Scaffold48	1178027	0.0567391	0.13351	0.0767709	0.872489	0.00718072	0.00166449	0.140263	TPRE010837	miro
Scaffold9	2746202	0.570903	0.38847	0.182433	-0.896072	0.206483	0.00166093	0.140263	TPRE000793	sec3
Scaffold9	2746223	0.77579	0.601229	0.174561	-0.537979	0.509986	0.00166093	0.140263	TPRE000793	sec3
Scaffold9	2746229	0.872658	0.658303	0.214354	-0.83478	0.293185	0.00166093	0.140263	TPRE000793	sec3
Scaffold9	2746251	0.673347	0.40152	0.271827	-1.14723	0.146163	0.00166093	0.140263	TPRE000793	sec3
Scaffold9	2746260	0.317553	0.152102	0.165451	-1.33744	0.106726	0.00166093	0.140263	TPRE000793	sec3
Scaffold6	4325701	0.594227	0.47037	0.123857	-0.494137	0.122466	0.00168948	0.14111	TPRE001397	NA
Scaffold6	4325701	0.594227	0.47037	0.123857	-0.494137	0.122466	0.00168948	0.14111	TPRE001398	cg10324
Scaffold1	2524631	0.102611	0.0647499	0.0378607	-0.476971	0.126468	0.00169488	0.141231	NA	NA
Scaffold23	3122862	0.601872	0.723927	0.122055	0.538891	0.00473515	0.00169491	0.141231	TPRE004389	NA
Scaffold23	3122895	0.6528	0.757131	0.104331	0.454998	0.0334984	0.00169491	0.141231	TPRE004389	NA
Scaffold12	2723612	0.0566419	0.0820959	0.025454	0.303515	0.550745	0.00170199	0.141268	TPRE007843	socs16d
Scaffold12	2723612	0.0566419	0.0820959	0.025454	0.303515	0.550745	0.00170199	0.141268	TPRE007842	cg7993
Scaffold12	2723623	0.0380899	0.061656	0.0235661	0.444395	0.52323	0.00170199	0.141268	TPRE007843	socs16d
Scaffold12	2723623	0.0380899	0.061656	0.0235661	0.444395	0.52323	0.00170199	0.141268	TPRE007842	cg7993
Scaffold4	518161	0.0737442	0.174405	0.100661	1.00302	0.0143161	0.00170076	0.141268	TPRE005958	madm
Scaffold4	518179	0.361448	0.295641	0.065807	-0.270794	0.512324	0.00170076	0.141268	TPRE005958	madm
Scaffold4	518223	0.811426	0.761885	0.0495408	-0.308893	0.169999	0.00170076	0.141268	TPRE005958	madm
Scaffold36	1076058	0.391288	0.467281	0.0759935	0.335479	0.416779	0.00170644	0.141306	TPRE010887	NA
Scaffold9	2746497	0.27879	0.133659	0.145131	-0.757923	0.180246	0.00170555	0.141306	TPRE000793	sec3
Scaffold9	2746508	0.756215	0.658874	0.097341	-0.470919	0.118666	0.00170555	0.141306	TPRE000793	sec3
Scaffold12	1292954	0.781107	0.875656	0.0945493	0.573016	0.0907612	0.00174246	0.141643	TPRE007735	drep-4
Scaffold12	1292960	0.778384	0.879286	0.100902	0.710722	0.0147527	0.00174246	0.141643	TPRE007735	drep-4
Scaffold12	1292963	0.673756	0.785293	0.111538	0.531433	0.0281935	0.00174246	0.141643	TPRE007735	drep-4
Scaffold12	1292971	0.658526	0.772214	0.113687	0.570215	0.0162501	0.00174246	0.141643	TPRE007735	drep-4
Scaffold12	1486656	0.0710933	0.182183	0.11109	1.09061	0.00172421	0.00172421	0.141643	TPRE007748	cg31694
Scaffold16	449244	0.620599	0.60377	0.0168294	-0.0486738	0.833649	0.00172682	0.141643	TPRE004495	actn
Scaffold16	449244	0.620599	0.60377	0.0168294	-0.0486738	0.833649	0.00172682	0.141643	TPRE004496	NA
Scaffold23	1043016	0.768611	0.844676	0.0760648	0.459391	0.0380768	0.00174091	0.141643	TPRE004239	dgt1
Scaffold3	6017862	0.0589257	0.109369	0.0504435	0.872258	0.21414	0.00172682	0.141643	NA	NA
Scaffold3	6017869	0.134964	0.187248	0.0522837	0.589896	0.368318	0.00172682	0.141643	NA	NA
Scaffold3	6017873	0.102511	0.144336	0.0418252	0.857626	0.230119	0.00172682	0.141643	NA	NA
Scaffold3	6017888	0.230565	0.351918	0.121354	0.90786	0.217923	0.00172682	0.141643	NA	NA
Scaffold54	307393	0.225453	0.305632	0.0801784	0.472527	0.350113	0.00173125	0.141643	TPRE011663	NA
Scaffold54	307415	0.277297	0.444251	0.166955	0.798709	0.177755	0.00173125	0.141643	TPRE011663	NA
Scaffold54	307424	0.212697	0.351351	0.138654	0.813791	0.140998	0.00173125	0.141643	TPRE011663	NA
Scaffold73	1311836	0.352031	0.494653	0.142622	0.569095	0.00430074	0.00173685	0.141643	TPRE010581	klc
Scaffold73	1311933	0.759255	0.806137	0.0468817	0.255923	0.229845	0.00173685	0.141643	TPRE010581	klc
Scaffold8	580288	0.406339	0.492284	0.0859455	0.296212	0.120829	0.0017119	0.141643	TPRE006205	rno
Scaffold8	799256	0.219176	0.242424	0.023248	0.0673972	0.741479	0.00173829	0.141643	TPRE006226	NA
Scaffold8	799263	0.702615	0.683875	0.0187399	-0.132422	0.471767	0.00173829	0.141643	TPRE006226	NA
Scaffold8	2263605	0.362446	0.206845	0.155601	-0.801684	0.243243	0.00173415	0.141643	TPRE006386	wnk
Scaffold8	2263624	0.197676	0.126308	0.071368	-0.641131	0.144918	0.00173415	0.141643	TPRE006386	wnk
Scaffold8	2263642	0.211787	0.141761	0.0700255	-0.468679	0.233826	0.00173415	0.141643	TPRE006386	wnk
Scaffold9	1505255	0.523998	0.35714	0.166858	-0.705058	0.0991683	0.00172304	0.141643	TPRE000644	kdm2
Scaffold9	1505281	0.319131	0.182885	0.136247	-0.709152	0.0367624	0.00172304	0.141643	TPRE000644	kdm2
Scaffold12	1964357	0.772013	0.887408	0.115395	0.870168	0.00175584	0.00175584	0.142622	TPRE007788	cg8135
Scaffold6	1126919	0.242745	0.139385	0.10336	-0.668799	0.0995407	0.00177417	0.143673	TPRE001229	cycy
Scaffold6	1127058	0.0911731	0.0503436	0.0408296	-0.530437	0.286882	0.00177417	0.143673	TPRE001229	cycy
Scaffold6	1127096	0.107024	0.0496994	0.0573242	-0.924862	0.0569212	0.00177417	0.143673	TPRE001229	cycy
Scaffold6	1127118	0.144956	0.0300579	0.114898	-1.66872	0.00811606	0.00177417	0.143673	TPRE001229	cycy
Scaffold9	4404550	0.724519	0.73207	0.00755056	0.0711061	0.71904	0.00178002	0.144037	TPRE000900	cg16912
Scaffold9	4404550	0.724519	0.73207	0.00755056	0.0711061	0.71904	0.00178002	0.144037	TPRE000901	NA
Scaffold70	955576	0.830118	0.678223	0.151895	-0.815073	0.00178235	0.00178235	0.144116	NA	NA
Scaffold12	1292832	0.643853	0.704717	0.0608641	0.251294	0.287051	0.00180675	0.144401	TPRE007735	drep-4
Scaffold12	1292841	0.646524	0.608203	0.038321	-0.183608	0.422687	0.00180675	0.144401	TPRE007735	drep-4
Scaffold12	1292850	0.763917	0.76905	0.00513249	0.0900117	0.733188	0.00180675	0.144401	TPRE007735	drep-4
Scaffold12	1292852	0.707997	0.772263	0.0642652	0.262117	0.295617	0.00180675	0.144401	TPRE007735	drep-4
Scaffold12	1292933	0.796674	0.750086	0.0465879	-0.265397	0.308676	0.00180675	0.144401	TPRE007735	drep-4
Scaffold15	820157	0.898494	0.936843	0.0383493	0.596773	0.233932	0.00180855	0.144401	TPRE005145	hyx
Scaffold3	5849617	0.104645	0.150488	0.0458428	0.962809	0.167361	0.00180856	0.144401	TPRE001918	NA
Scaffold3	5849617	0.104645	0.150488	0.0458428	0.962809	0.167361	0.00180856	0.144401	TPRE001919	cg15434
Scaffold3	5849625	0.133	0.210952	0.0779518	1.14906	0.1211	0.00180856	0.144401	TPRE001918	NA
Scaffold3	5849625	0.133	0.210952	0.0779518	1.14906	0.1211	0.00180856	0.144401	TPRE001919	cg15434
Scaffold3	5849644	0.0737489	0.172059	0.0983103	1.18219	0.0398197	0.00180856	0.144401	TPRE001918	NA
Scaffold3	5849644	0.0737489	0.172059	0.0983103	1.18219	0.0398197	0.00180856	0.144401	TPRE001919	cg15434
Scaffold32	2070942	0.133613	0.228182	0.094569	0.845486	0.0991458	0.00180338	0.144401	TPRE008199	hip14
Scaffold32	2070954	0.162327	0.225907	0.0635797	0.741502	0.228828	0.00180338	0.144401	TPRE008199	hip14
Scaffold4	1767542	0.335406	0.41115	0.0757438	0.317557	0.0684452	0.00180809	0.144401	NA	NA
Scaffold4	1767585	0.164331	0.319703	0.155372	0.881065	0.011226	0.00180809	0.144401	NA	NA
Scaffold6	2245881	0.872761	0.93585	0.0630895	0.701161	0.0264491	0.00180011	0.144401	TPRE001282	cg31075
Scaffold9	2755607	0.320337	0.214286	0.106052	-0.635261	0.158114	0.00181167	0.144401	TPRE000797	snx3
Scaffold9	2755614	0.516986	0.398497	0.118489	-0.508741	0.242927	0.00181167	0.144401	TPRE000797	snx3
Scaffold9	2755616	0.404131	0.280223	0.123908	-0.694283	0.195319	0.00181167	0.144401	TPRE000797	snx3
Scaffold9	2755620	0.547916	0.367161	0.180755	-0.790981	0.153835	0.00181167	0.144401	TPRE000797	snx3
Scaffold9	2755640	0.461652	0.348647	0.113006	-0.484489	0.159146	0.00181167	0.144401	TPRE000797	snx3
Scaffold39	3684380	0.843336	0.870009	0.026673	0.217758	0.509592	0.00181439	0.144402	TPRE007051	hpr1
Scaffold39	3684387	0.588681	0.696667	0.107985	0.45235	0.0247615	0.00181439	0.144402	TPRE007051	hpr1
Scaffold28	1594792	0.677225	0.636071	0.0411532	-0.167219	0.314033	0.00183946	0.145469	TPRE009297	cg10413
Scaffold28	1594813	0.640368	0.596714	0.0436548	-0.178695	0.264186	0.00183946	0.145469	TPRE009297	cg10413
Scaffold28	1594861	0.329356	0.251237	0.0781191	-0.388956	0.0432258	0.00183946	0.145469	TPRE009297	cg10413
Scaffold3	2035400	0.27338	0.349784	0.0764032	0.316604	0.104619	0.0018385	0.145469	TPRE001671	NA
Scaffold3	2035410	0.125869	0.219351	0.0934827	0.650121	0.00947286	0.0018385	0.145469	TPRE001671	NA
Scaffold33	996092	0.803509	0.736943	0.0665657	-0.355713	0.0854383	0.00183601	0.145469	TPRE007104	NA
Scaffold33	996092	0.803509	0.736943	0.0665657	-0.355713	0.0854383	0.00183601	0.145469	TPRE007105	mcm5
Scaffold50	2106538	0.825991	0.886184	0.0601927	0.462846	0.0832702	0.0018401	0.145469	TPRE008043	NA
Scaffold50	2106547	0.75832	0.845156	0.0868357	0.512379	0.0311183	0.0018401	0.145469	TPRE008043	NA
Scaffold51	30527	0.544553	0.574721	0.0301684	0.158576	0.492218	0.0018384	0.145469	TPRE012150	polybromo
Scaffold14	258458	0.191319	0.242325	0.0510053	0.339507	0.0910322	0.00185441	0.146382	TPRE004876	cg12034
Scaffold14	258462	0.19102	0.23768	0.0466604	0.294153	0.141698	0.00185441	0.146382	TPRE004876	cg12034
Scaffold19	399434	0.251897	0.335182	0.0832855	0.414802	0.0616571	0.00186987	0.147166	TPRE003845	hsc70-5
Scaffold19	399459	0.154306	0.264754	0.110448	0.734375	0.0830757	0.00186987	0.147166	TPRE003845	hsc70-5
Scaffold19	399619	0.103339	0.179645	0.0763056	1.45504	0.104231	0.00186987	0.147166	TPRE003845	hsc70-5
Scaffold19	399630	0.0875938	0.180469	0.0928752	1.66795	0.0531396	0.00186987	0.147166	TPRE003845	hsc70-5
Scaffold23	1929	0.717432	0.775648	0.0582156	0.209	0.35129	0.00187687	0.147345	TPRE004160	abs
Scaffold28	1830294	0.788758	0.83504	0.0462818	0.302235	0.236074	0.00187768	0.147345	TPRE009304	cg3542
Scaffold28	1830294	0.788758	0.83504	0.0462818	0.302235	0.236074	0.00187768	0.147345	TPRE009305	cg3493
Scaffold28	1830303	0.707432	0.749055	0.0416227	0.280348	0.218707	0.00187768	0.147345	TPRE009304	cg3542
Scaffold28	1830303	0.707432	0.749055	0.0416227	0.280348	0.218707	0.00187768	0.147345	TPRE009305	cg3493
Scaffold3	4003167	0.211113	0.126257	0.0848559	-0.492111	0.315273	0.00187759	0.147345	TPRE001767	eif5
Scaffold73	295359	0.779815	0.680513	0.0993022	-0.468501	0.0218243	0.00188803	0.14794	TPRE010542	rh50
Scaffold73	295379	0.630952	0.514038	0.116914	-0.422253	0.0188308	0.00188803	0.14794	TPRE010542	rh50
Scaffold8	1590441	0.430068	0.297411	0.132656	-0.58796	0.317798	0.00189152	0.148104	TPRE006303	snama
Scaffold1	6562885	0.161226	0.198223	0.0369961	0.221438	0.456893	0.00190899	0.148289	TPRE000414	cg5830
Scaffold1	6562946	0.301846	0.1379	0.163946	-0.887657	0.0627765	0.00190899	0.148289	TPRE000414	cg5830
Scaffold1	6949422	0.597503	0.658494	0.0609914	0.277908	0.115851	0.00190018	0.148289	TPRE000435	cg18528
Scaffold1	6949422	0.597503	0.658494	0.0609914	0.277908	0.115851	0.00190018	0.148289	TPRE000436	NA
Scaffold16	2787826	0.432551	0.646994	0.214443	0.883784	0.143799	0.00189614	0.148289	TPRE004733	NA
Scaffold54	247964	0.679293	0.597413	0.0818802	-0.299243	0.206255	0.0019134	0.148289	TPRE011658	taf11
Scaffold54	247964	0.679293	0.597413	0.0818802	-0.299243	0.206255	0.0019134	0.148289	TPRE011657	NA
Scaffold6	4325715	0.370146	0.267983	0.102163	-0.405716	0.366143	0.00190986	0.148289	TPRE001397	NA
Scaffold6	4325715	0.370146	0.267983	0.102163	-0.405716	0.366143	0.00190986	0.148289	TPRE001398	cg10324
Scaffold6	4325726	0.146002	0.0483562	0.0976461	-0.383132	0.614584	0.00190986	0.148289	TPRE001397	NA
Scaffold6	4325726	0.146002	0.0483562	0.0976461	-0.383132	0.614584	0.00190986	0.148289	TPRE001398	cg10324
Scaffold7	2751579	0.594656	0.534176	0.0604795	-0.275232	0.210703	0.00190928	0.148289	TPRE003005	NA
Scaffold7	2751579	0.594656	0.534176	0.0604795	-0.275232	0.210703	0.00190928	0.148289	TPRE003006	cg11107
Scaffold7	4723536	0.491919	0.32389	0.168029	-0.722515	0.114442	0.00190847	0.148289	TPRE003151	NA
Scaffold7	4723544	0.40834	0.274549	0.13379	-0.661657	0.223438	0.00190847	0.148289	TPRE003151	NA
Scaffold89	1313137	0.227316	0.303852	0.0765352	0.362777	0.0559648	0.00191331	0.148289	NA	NA
Scaffold89	1313234	0.464839	0.705853	0.241014	0.992077	0.0769035	0.00191331	0.148289	NA	NA
Scaffold89	1313243	0.217532	0.345293	0.127761	0.723	0.0938243	0.00191331	0.148289	NA	NA
Scaffold89	1313256	0.182731	0.335128	0.152397	0.950096	0.0733176	0.00191331	0.148289	NA	NA
Scaffold3	5439479	0.666656	0.755792	0.0891359	0.453939	0.0255664	0.0019259	0.149026	TPRE001882	NA
Scaffold4	1350969	0.494466	0.586871	0.0924049	0.389127	0.164785	0.00192753	0.149026	TPRE006017	NA
Scaffold4	1351038	0.761243	0.891988	0.130745	0.908364	0.0098119	0.00192753	0.149026	TPRE006017	NA
Scaffold54	790749	0.429412	0.535412	0.105999	0.430925	0.0175357	0.00192851	0.149026	TPRE011698	NA
Scaffold73	1258049	0.0780608	0.15097	0.0729092	0.699339	0.0216913	0.00193418	0.149247	TPRE010578	NA
Scaffold9	4704746	0.0536371	0.162842	0.109205	1.20267	0.00193364	0.00193364	0.149247	TPRE000913	cg9628
Scaffold9	4704746	0.0536371	0.162842	0.109205	1.20267	0.00193364	0.00193364	0.149247	TPRE000912	cg3590
Scaffold63	599560	0.241959	0.476878	0.234919	0.912542	0.148527	0.00193563	0.149251	TPRE010342	NA
Scaffold63	599560	0.241959	0.476878	0.234919	0.912542	0.148527	0.00193563	0.149251	TPRE010343	cg8176
Scaffold6	3612351	0.195847	0.258068	0.0622215	0.349939	0.177489	0.00193916	0.149307	TPRE001344	eif4aiii
Scaffold6	3612373	0.582323	0.662204	0.0798811	0.315828	0.0865625	0.00193916	0.149307	TPRE001344	eif4aiii
Scaffold36	768595	0.208718	0.396356	0.187638	0.937259	0.0378824	0.00194988	0.149915	TPRE010874	NA
Scaffold36	768595	0.208718	0.396356	0.187638	0.937259	0.0378824	0.00194988	0.149915	TPRE010875	NA
Scaffold36	768604	0.208161	0.403177	0.195016	0.989724	0.021405	0.00194988	0.149915	TPRE010874	NA
Scaffold36	768604	0.208161	0.403177	0.195016	0.989724	0.021405	0.00194988	0.149915	TPRE010875	NA
Scaffold12	2178641	0.893747	0.836304	0.0574428	-0.470639	0.0657913	0.0019637	0.150238	TPRE007800	rev1
Scaffold16	1347512	0.418592	0.667605	0.249012	1.00901	0.232355	0.00197628	0.150238	TPRE004585	tsp3a
Scaffold16	1347547	0.266609	0.298017	0.0314074	0.425642	0.525591	0.00197628	0.150238	TPRE004585	tsp3a
Scaffold16	1347550	0.296459	0.369585	0.0731257	0.635287	0.378137	0.00197628	0.150238	TPRE004585	tsp3a
Scaffold16	1347557	0.320422	0.365494	0.0450719	0.393357	0.568585	0.00197628	0.150238	TPRE004585	tsp3a
Scaffold17	3759538	0.526478	0.614979	0.0885005	0.367216	0.0619507	0.001969	0.150238	TPRE005654	rpl4
Scaffold17	3759562	0.559302	0.672555	0.113252	0.464737	0.0822509	0.001969	0.150238	TPRE005654	rpl4
Scaffold17	3759564	0.585185	0.656574	0.0713891	0.304522	0.305173	0.001969	0.150238	TPRE005654	rpl4
Scaffold18	168525	0.604426	0.727335	0.122909	0.598185	0.0176432	0.00196582	0.150238	TPRE007486	NA
Scaffold18	168530	0.791302	0.868318	0.077016	0.616272	0.0827372	0.00196582	0.150238	TPRE007486	NA
Scaffold18	168547	0.258019	0.348223	0.0902037	0.473322	0.268259	0.00196582	0.150238	TPRE007486	NA
Scaffold19	4025736	0.646164	0.744444	0.0982804	0.35253	0.118984	0.00195997	0.150238	TPRE004112	NA
Scaffold70	49314	0.872982	0.914384	0.0414015	0.474974	0.0838146	0.00196281	0.150238	TPRE011712	NA
Scaffold8	1831619	0.783997	0.79359	0.00959284	0.109784	0.651032	0.00196293	0.150238	TPRE006326	dcr-1
Scaffold87	184073	0.911062	0.924391	0.0133286	0.202055	0.599571	0.00197666	0.150238	TPRE012709	NA
Scaffold87	184079	0.936917	0.953611	0.0166939	0.410348	0.318296	0.00197666	0.150238	TPRE012709	NA
Scaffold16	2787758	0.294644	0.389333	0.0946889	0.455999	0.269914	0.00201694	0.150974	TPRE004733	NA
Scaffold16	2787791	0.372571	0.557976	0.185405	0.793852	0.131449	0.00201694	0.150974	TPRE004733	NA
Scaffold16	2787793	0.285603	0.434657	0.149053	0.767912	0.148484	0.00201694	0.150974	TPRE004733	NA
Scaffold17	3122510	0.790358	0.84269	0.0523319	0.354023	0.105521	0.00201501	0.150974	TPRE005573	NA
Scaffold18	1691589	0.25879	0.241241	0.0175498	-0.225537	0.285546	0.00200785	0.150974	NA	NA
Scaffold18	1691604	0.705032	0.569691	0.135341	-0.658906	0.0108866	0.00200785	0.150974	NA	NA
Scaffold18	1691613	0.323507	0.230794	0.0927133	-0.465873	0.0209773	0.00200785	0.150974	NA	NA
Scaffold19	3353625	0.362736	0.555102	0.192367	0.794459	0.164264	0.0020204	0.150974	TPRE004059	NA
Scaffold19	3353637	0.234106	0.410245	0.17614	0.818657	0.265904	0.0020204	0.150974	TPRE004059	NA
Scaffold19	3353649	0.0791585	0.213298	0.13414	0.786647	0.328334	0.0020204	0.150974	TPRE004059	NA
Scaffold19	3353682	0.242114	0.34754	0.105425	0.54397	0.0650232	0.0020204	0.150974	TPRE004059	NA
Scaffold19	3353719	0.26972	0.284907	0.0151871	0.0620609	0.863061	0.0020204	0.150974	TPRE004059	NA
Scaffold21	980143	0.161911	0.12948	0.0324311	-0.237772	0.345164	0.00199475	0.150974	TPRE007294	NA
Scaffold21	980240	0.130906	0.0733421	0.0575634	-0.556559	0.0302227	0.00199475	0.150974	TPRE007294	NA
Scaffold21	980248	0.28067	0.249226	0.0314439	-0.190917	0.280086	0.00199475	0.150974	TPRE007294	NA
Scaffold21	980252	0.567022	0.486617	0.0804051	-0.378599	0.049649	0.00199475	0.150974	TPRE007294	NA
Scaffold22	708920	0.100722	0.0277309	0.0729911	-1.2043	0.141303	0.00199698	0.150974	TPRE008933	NA
Scaffold22	927397	0.410655	0.339365	0.0712899	-0.353984	0.152167	0.00201611	0.150974	TPRE008965	chico
Scaffold37	81147	0.363541	0.313645	0.0498962	-0.194616	0.47698	0.00200886	0.150974	TPRE011972	NA
Scaffold53	20909	0.788023	0.860105	0.0720826	0.489021	0.0541515	0.00201807	0.150974	TPRE011887	taf4
Scaffold8	1569618	0.166195	0.0984634	0.0677319	-0.744003	0.026001	0.00201223	0.150974	NA	NA
Scaffold8	1569649	0.363892	0.214765	0.149127	-0.711979	0.00433744	0.00201223	0.150974	NA	NA
Scaffold8	1569657	0.389378	0.243156	0.146221	-0.744694	0.00975658	0.00201223	0.150974	NA	NA
Scaffold8	1569665	0.238537	0.148793	0.0897434	-0.617786	0.0418385	0.00201223	0.150974	NA	NA
Scaffold17	3765807	0.529762	0.464314	0.0654484	-0.278708	0.14542	0.00202509	0.151006	TPRE005655	pst
Scaffold87	332184	0.157366	0.200085	0.0427189	0.293929	0.146834	0.00202373	0.151006	NA	NA
Scaffold87	332234	0.126669	0.229165	0.102495	0.735936	0.00128506	0.00202373	0.151006	NA	NA
Scaffold32	2620763	0.683603	0.796723	0.11312	0.563737	0.00894274	0.002038	0.151332	TPRE008247	NA
Scaffold37	81054	0.108456	0.195753	0.0872971	0.716711	0.1697	0.00203696	0.151332	TPRE011972	NA
Scaffold37	81064	0.218835	0.364744	0.145909	0.739077	0.0218582	0.00203696	0.151332	TPRE011972	NA
Scaffold37	81082	0.230754	0.370766	0.140012	0.710817	0.0108696	0.00203696	0.151332	TPRE011972	NA
Scaffold37	81093	0.717019	0.781	0.0639819	0.316203	0.13396	0.00203696	0.151332	TPRE011972	NA
Scaffold45	1657421	0.423951	0.498722	0.0747713	0.305399	0.136384	0.00203205	0.151332	TPRE008822	aats-arg
Scaffold23	3706296	0.527158	0.47759	0.0495683	-0.234954	0.229169	0.00204092	0.151338	TPRE004415	NA
Scaffold23	3706340	0.561504	0.609267	0.0477632	0.180508	0.337588	0.00204092	0.151338	TPRE004415	NA
Scaffold7	4723786	0.200824	0.172703	0.0281212	-0.319034	0.517092	0.00204914	0.151736	NA	NA
Scaffold7	4723808	0.297768	0.208678	0.0890903	-0.548186	0.390641	0.00204914	0.151736	NA	NA
Scaffold50	2694137	0.423805	0.603711	0.179906	0.731663	0.00269562	0.00206253	0.152622	TPRE008082	nito
Scaffold9	4326093	0.331244	0.15594	0.175304	-1.05569	0.0326063	0.0020702	0.153082	NA	NA
Scaffold50	2694333	0.20135	0.301006	0.0996563	0.597075	0.119031	0.00208883	0.1535	TPRE008082	nito
Scaffold63	79973	0.346843	0.405034	0.0581909	0.271028	0.183485	0.00208071	0.1535	TPRE010318	NA
Scaffold63	79973	0.346843	0.405034	0.0581909	0.271028	0.183485	0.00208071	0.1535	TPRE010319	NA
Scaffold63	599494	0.0552802	0.1651	0.10982	1.29289	0.00761455	0.00208418	0.1535	TPRE010342	NA
Scaffold63	599494	0.0552802	0.1651	0.10982	1.29289	0.00761455	0.00208418	0.1535	TPRE010343	cg8176
Scaffold63	599519	0.147239	0.300304	0.153065	0.946293	0.0822695	0.00208418	0.1535	TPRE010342	NA
Scaffold63	599519	0.147239	0.300304	0.153065	0.946293	0.0822695	0.00208418	0.1535	TPRE010343	cg8176
Scaffold8	1590206	0.477586	0.544139	0.0665532	0.209502	0.522765	0.0020888	0.1535	TPRE006303	snama
Scaffold8	1590210	0.221536	0.263391	0.0418547	0.223178	0.54717	0.0020888	0.1535	TPRE006303	snama
Scaffold89	148817	0.590341	0.922214	0.331873	1.22442	0.229474	0.0020802	0.1535	TPRE009922	NA
Scaffold9	4172090	0.908412	0.831185	0.0772278	-0.605731	0.193523	0.00208504	0.1535	TPRE000868	cg1104
Scaffold9	4172090	0.908412	0.831185	0.0772278	-0.605731	0.193523	0.00208504	0.1535	TPRE000866	NA
Scaffold9	4172107	0.750267	0.570379	0.179888	-0.790558	0.0345887	0.00208504	0.1535	TPRE000868	cg1104
Scaffold9	4172107	0.750267	0.570379	0.179888	-0.790558	0.0345887	0.00208504	0.1535	TPRE000866	NA
Scaffold11	1190866	0.124102	0.0472489	0.0768533	-1.10027	0.00210213	0.00210213	0.153963	NA	NA
Scaffold36	768568	0.16235	0.3198	0.15745	0.912618	0.0118416	0.00210289	0.153963	TPRE010874	NA
Scaffold36	768568	0.16235	0.3198	0.15745	0.912618	0.0118416	0.00210289	0.153963	TPRE010875	NA
Scaffold5	4059050	0.0617284	0	0.0617284	-9.67776	0.201181	0.00210252	0.153963	TPRE002730	NA
Scaffold53	87016	0.714314	0.772779	0.0584654	0.334804	0.115273	0.00211331	0.153963	TPRE011895	NA
Scaffold53	87043	0.671192	0.755022	0.0838299	0.449697	0.0590477	0.00211331	0.153963	TPRE011895	NA
Scaffold53	87047	0.663088	0.801278	0.13819	0.834796	0.00593993	0.00211331	0.153963	TPRE011895	NA
Scaffold6	4325668	0.200833	0	0.200833	-11.4245	0.0645369	0.00210684	0.153963	TPRE001397	NA
Scaffold6	4325668	0.200833	0	0.200833	-11.4245	0.0645369	0.00210684	0.153963	TPRE001398	cg10324
Scaffold8	1569671	0.649169	0.630357	0.0188121	-0.171944	0.418578	0.00210671	0.153963	NA	NA
Scaffold8	1569678	0.728557	0.724026	0.00453109	0.00243136	0.994742	0.00210671	0.153963	NA	NA
Scaffold8	1569681	0.659005	0.527066	0.13194	-0.565115	0.0301355	0.00210671	0.153963	NA	NA
Scaffold8	1569686	0.788622	0.742656	0.0459659	-0.294983	0.223233	0.00210671	0.153963	NA	NA
Scaffold8	1590259	0.527315	0.338539	0.188776	-0.910414	0.0164328	0.00211538	0.153963	TPRE006303	snama
Scaffold8	1590268	0.212759	0.0903149	0.122445	-1.07451	0.020929	0.00211538	0.153963	TPRE006303	snama
Scaffold8	1590274	0.118563	0.0571764	0.0613861	-1.07725	0.0296462	0.00211538	0.153963	TPRE006303	snama
Scaffold16	3496884	0.0594871	0.174398	0.114911	1.28455	0.0352106	0.00212824	0.154056	TPRE004807	cg4165
Scaffold16	3496946	0.138351	0.275759	0.137408	1.35178	0.10844	0.00212824	0.154056	TPRE004807	cg4165
Scaffold16	3496959	0.103994	0.183018	0.0790239	1.22731	0.162192	0.00212824	0.154056	TPRE004807	cg4165
Scaffold16	3496970	0.139495	0.245847	0.106352	1.2503	0.141473	0.00212824	0.154056	TPRE004807	cg4165
Scaffold16	3497009	0.343058	0.622159	0.2791	1.619	0.0987811	0.00212824	0.154056	TPRE004807	cg4165
Scaffold18	168797	0.18238	0.0684149	0.113965	-1.22475	0.0231835	0.00211876	0.154056	TPRE007486	NA
Scaffold54	72866	0.372072	0.516694	0.144621	0.634653	0.00901059	0.00212715	0.154056	NA	NA
Scaffold54	72878	0.392242	0.527452	0.13521	0.586274	0.022197	0.00212715	0.154056	NA	NA
Scaffold48	1176597	0.465986	0.575282	0.109296	0.46021	0.0137174	0.00213328	0.154316	TPRE010837	miro
Scaffold82	183299	0.887967	0.928171	0.0402034	0.498463	0.119371	0.00214021	0.154502	TPRE011828	arp5
Scaffold82	183301	0.873898	0.931189	0.0572911	0.629462	0.0427215	0.00214021	0.154502	TPRE011828	arp5
Scaffold82	183317	0.77437	0.843245	0.0688752	0.371292	0.108249	0.00214021	0.154502	TPRE011828	arp5
Scaffold57	25217	0.756908	0.784489	0.0275811	0.122258	0.574245	0.00215509	0.155155	TPRE010587	NA
Scaffold57	25280	0.818011	0.850483	0.0324728	0.194867	0.497765	0.00215509	0.155155	TPRE010587	NA
Scaffold57	25316	0.605335	0.646179	0.0408441	0.187288	0.34805	0.00215509	0.155155	TPRE010587	NA
Scaffold57	25343	0.781105	0.838611	0.0575057	0.367068	0.142	0.00215509	0.155155	TPRE010587	NA
Scaffold33	2020041	0.214192	0.10728	0.106912	-0.905853	0.10043	0.00216303	0.155621	TPRE007158	cg15771
Scaffold33	2020041	0.214192	0.10728	0.106912	-0.905853	0.10043	0.00216303	0.155621	TPRE007159	NA
Scaffold11	1795763	0.50505	0.572097	0.0670473	0.340222	0.175466	0.00216771	0.155747	TPRE002181	NA
Scaffold11	1795781	0.733596	0.840435	0.106839	0.615239	0.0190792	0.00216771	0.155747	TPRE002181	NA
Scaffold49	1353554	0.47237	0.55799	0.0856202	0.369381	0.0500739	0.00217504	0.156063	TPRE009662	NA
Scaffold49	1353599	0.166256	0.231938	0.0656816	0.404157	0.0879203	0.00217504	0.156063	TPRE009662	NA
Scaffold17	1247919	0.0655733	0.0872852	0.0217119	0.015935	0.981382	0.00218726	0.156604	TPRE005436	gig
Scaffold31	77322	0.0669619	0.13618	0.0692182	0.729718	0.0242097	0.00218994	0.156604	TPRE008273	NA
Scaffold31	77325	0.1737	0.240304	0.0666036	0.398125	0.142266	0.00218994	0.156604	TPRE008273	NA
Scaffold8	579423	0.687892	0.781948	0.0940561	0.413636	0.131254	0.00219141	0.156604	TPRE006205	rno
Scaffold8	579428	0.657105	0.771908	0.114804	0.560537	0.0134212	0.00219141	0.156604	TPRE006205	rno
Scaffold8	579457	0.690931	0.772695	0.0817637	0.482133	0.0420954	0.00219141	0.156604	TPRE006205	rno
Scaffold20	1223504	0.169891	0.233999	0.0641082	0.37	0.141549	0.00219384	0.156673	TPRE009541	NA
Scaffold23	1962	0.543464	0.630125	0.0866605	0.360772	0.118668	0.00220691	0.1575	TPRE004160	abs
Scaffold1	4104682	0.818629	0.786601	0.0320272	-0.19326	0.372793	0.00223243	0.158789	TPRE000279	cg12702
Scaffold1	4104734	0.149669	0.111005	0.0386642	-0.394579	0.144051	0.00223243	0.158789	TPRE000279	cg12702
Scaffold16	2955758	0.219613	0.133702	0.085911	-0.677234	0.0294294	0.00222893	0.158789	TPRE004768	NA
Scaffold50	2693942	0.226496	0.156808	0.0696882	-0.804278	0.369988	0.00223218	0.158789	TPRE008082	nito
Scaffold50	2693944	0.158524	0.106169	0.0523555	-0.488119	0.474415	0.00223218	0.158789	TPRE008082	nito
Scaffold1	1435331	0.73428	0.836563	0.102283	0.587728	0.00819779	0.00223978	0.158993	TPRE000110	NA
Scaffold1	1435340	0.758939	0.851788	0.0928497	0.600127	0.0079053	0.00223978	0.158993	TPRE000110	NA
Scaffold7	5064246	0.0641689	0.201971	0.137802	1.39164	0.00591016	0.00223889	0.158993	TPRE003188	NA
Scaffold1	2525387	0.249291	0.164069	0.0852215	-0.560509	0.0776794	0.00224577	0.159206	NA	NA
Scaffold48	1176626	0.692501	0.775584	0.0830833	0.43536	0.0331645	0.00224437	0.159206	TPRE010837	miro
Scaffold34	394913	0.308515	0.356151	0.0476356	0.180828	0.340234	0.00225875	0.160019	TPRE006528	cg13366
Scaffold17	3765781	0.597189	0.634517	0.0373278	0.163256	0.387825	0.00226178	0.160026	TPRE005655	pst
Scaffold49	1353409	0.617057	0.692196	0.0751383	0.41986	0.085114	0.00226185	0.160026	TPRE009662	NA
Scaffold1	1101720	0.706665	0.81206	0.105395	0.518977	0.0494544	0.00227798	0.16074	TPRE000079	NA
Scaffold1	1101720	0.706665	0.81206	0.105395	0.518977	0.0494544	0.00227798	0.16074	TPRE000080	cg17273
Scaffold1	1101722	0.731417	0.756219	0.0248023	0.0845429	0.688979	0.00227798	0.16074	TPRE000079	NA
Scaffold1	1101722	0.731417	0.756219	0.0248023	0.0845429	0.688979	0.00227798	0.16074	TPRE000080	cg17273
Scaffold1	1101837	0.355106	0.497241	0.142135	0.534555	0.107703	0.00227798	0.16074	TPRE000079	NA
Scaffold1	1101837	0.355106	0.497241	0.142135	0.534555	0.107703	0.00227798	0.16074	TPRE000080	cg17273
Scaffold16	1347095	0.821567	0.885254	0.0636863	0.482725	0.181214	0.00227637	0.16074	TPRE004585	tsp3a
Scaffold9	2158563	0.778581	0.828425	0.0498439	0.290098	0.220293	0.00228698	0.161055	TPRE000711	NA
Scaffold9	2158596	0.594233	0.613231	0.0189979	0.0597416	0.75599	0.00228698	0.161055	TPRE000711	NA
Scaffold9	2158610	0.847873	0.875077	0.0272045	0.128021	0.638482	0.00228698	0.161055	TPRE000711	NA
Scaffold15	1495260	0.792101	0.848233	0.0561323	0.467187	0.130777	0.00229161	0.16106	TPRE005200	NA
Scaffold15	1495334	0.412293	0.589488	0.177195	0.738113	0.00308495	0.00229161	0.16106	TPRE005200	NA
Scaffold15	1495417	0.638095	0.708731	0.0706357	0.264087	0.147101	0.00229161	0.16106	TPRE005200	NA
Scaffold8	1569493	0.570282	0.496238	0.0740443	-0.335338	0.289729	0.00229539	0.16122	NA	NA
Scaffold33	1059606	0.329211	0.150706	0.178504	-1.05173	0.0305571	0.00230293	0.16143	TPRE007115	NA
Scaffold33	1059618	0.241736	0.120565	0.121171	-0.794208	0.0873792	0.00230293	0.16143	TPRE007115	NA
Scaffold33	1059668	0.573917	0.564216	0.00970114	-0.0397923	0.840748	0.00230293	0.16143	TPRE007115	NA
Scaffold20	1577037	0.908495	0.922815	0.0143204	0.2445	0.488054	0.00231096	0.16178	TPRE009557	prp19
Scaffold37	194949	0.678506	0.780195	0.101689	0.500955	0.0315272	0.00231025	0.16178	NA	NA
Scaffold33	987072	0.53348	0.464267	0.0692133	-0.25521	0.116806	0.00231712	0.162104	TPRE007103	NA
Scaffold16	195869	0.233979	0.292018	0.0580397	0.349944	0.204858	0.00234038	0.162664	TPRE004479	NA
Scaffold16	195903	0.0526571	0.118985	0.0663277	0.750163	0.069334	0.00234038	0.162664	TPRE004479	NA
Scaffold17	56002	0.775641	0.818273	0.0426318	0.246965	0.298676	0.00234041	0.162664	TPRE005370	NA
Scaffold17	56015	0.756124	0.822211	0.0660875	0.356893	0.269915	0.00234041	0.162664	TPRE005370	NA
Scaffold17	56023	0.658509	0.768173	0.109663	0.528364	0.168655	0.00234041	0.162664	TPRE005370	NA
Scaffold57	521765	0.841902	0.896772	0.0548693	0.44382	0.198672	0.00233	0.162664	TPRE010628	cg7275
Scaffold57	521775	0.886898	0.929104	0.0422064	0.485167	0.258881	0.00233	0.162664	TPRE010628	cg7275
Scaffold86	146726	0.645297	0.766239	0.120941	0.573135	0.00427288	0.00233462	0.162664	TPRE012373	NA
Scaffold86	146811	0.320937	0.37911	0.0581722	0.284355	0.124267	0.00233462	0.162664	TPRE012373	NA
Scaffold9	2158494	0.547611	0.644689	0.0970779	0.434292	0.0571994	0.00233942	0.162664	TPRE000711	NA
Scaffold31	2610638	0.931091	0.912044	0.0190476	-0.375746	0.295652	0.0023485	0.163054	TPRE008419	cls
Scaffold31	2610638	0.931091	0.912044	0.0190476	-0.375746	0.295652	0.0023485	0.163054	TPRE008418	syt14
Scaffold76	354085	0.144458	0.189586	0.0451274	0.333395	0.143144	0.00234909	0.163054	TPRE012271	NA
Scaffold1	3255528	0.692419	0.758629	0.0662101	0.378016	0.0974285	0.00236651	0.163429	TPRE000256	NA
Scaffold12	2469481	0.816541	0.730375	0.0861667	-0.435376	0.20586	0.00236677	0.163429	TPRE007830	cg4049
Scaffold12	2469501	0.68864	0.707591	0.0189511	0.126242	0.510625	0.00236677	0.163429	TPRE007830	cg4049
Scaffold16	1837483	0.205599	0.454459	0.24886	1.13341	0.0179115	0.00236251	0.163429	TPRE004618	mus309
Scaffold16	1837483	0.205599	0.454459	0.24886	1.13341	0.0179115	0.00236251	0.163429	TPRE004617	cg12895
Scaffold16	1837549	0.0607256	0.144505	0.0837799	0.986149	0.0402805	0.00236251	0.163429	TPRE004618	mus309
Scaffold16	1837549	0.0607256	0.144505	0.0837799	0.986149	0.0402805	0.00236251	0.163429	TPRE004617	cg12895
Scaffold22	1859472	0.421413	0.26825	0.153163	-0.632282	0.0285332	0.00235968	0.163429	TPRE009043	cg30499
Scaffold22	1859472	0.421413	0.26825	0.153163	-0.632282	0.0285332	0.00235968	0.163429	TPRE009044	mrpl43
Scaffold22	1859497	0.252538	0.123556	0.128982	-0.834891	0.0254091	0.00235968	0.163429	TPRE009043	cg30499
Scaffold22	1859497	0.252538	0.123556	0.128982	-0.834891	0.0254091	0.00235968	0.163429	TPRE009044	mrpl43
Scaffold22	1859524	0.505923	0.369525	0.136397	-0.566105	0.00344934	0.00235968	0.163429	TPRE009043	cg30499
Scaffold22	1859524	0.505923	0.369525	0.136397	-0.566105	0.00344934	0.00235968	0.163429	TPRE009044	mrpl43
Scaffold1	811594	0.0221193	0.0719949	0.0498755	1.03208	0.140664	0.00237549	0.163722	TPRE000048	NA
Scaffold3	5949467	0.484961	0.346334	0.138627	-0.592227	0.00238166	0.00238166	0.163722	TPRE001935	wit
Scaffold33	986935	0.113626	0.0285451	0.0850811	-1.30317	0.0334119	0.00238334	0.163722	TPRE007103	NA
Scaffold33	986944	0.121794	0.0320568	0.0897368	-1.32733	0.0241384	0.00238334	0.163722	TPRE007103	NA
Scaffold33	987018	0.405506	0.437646	0.0321396	0.10966	0.504562	0.00238334	0.163722	TPRE007103	NA
Scaffold48	1177070	0.761852	0.852745	0.0908926	0.547682	0.0767326	0.00237824	0.163722	TPRE010837	miro
Scaffold48	1177122	0.457407	0.566727	0.10932	0.438541	0.0131652	0.00237824	0.163722	TPRE010837	miro
Scaffold48	1177146	0.436874	0.499104	0.0622295	0.287926	0.1073	0.00237824	0.163722	TPRE010837	miro
Scaffold11	3880738	0.154456	0.0809468	0.0735088	-0.673635	0.03171	0.00239094	0.163979	TPRE002267	NA
Scaffold11	3880738	0.154456	0.0809468	0.0735088	-0.673635	0.03171	0.00239094	0.163979	TPRE002268	cg30105
Scaffold19	2795843	0.163983	0.279507	0.115524	0.606983	0.201639	0.00239531	0.163979	TPRE004023	NA
Scaffold19	2795870	0.141296	0.192356	0.0510602	0.375817	0.283401	0.00239531	0.163979	TPRE004023	NA
Scaffold62	10428	0.413112	0.31074	0.102373	-0.431169	0.0593378	0.00239632	0.163979	NA	NA
Scaffold62	10437	0.414014	0.288567	0.125448	-0.530549	0.00757766	0.00239632	0.163979	NA	NA
Scaffold9	2746520	0.782019	0.679871	0.102147	-0.509856	0.0812978	0.00239471	0.163979	TPRE000793	sec3
Scaffold14	2343576	0.120678	0.0492064	0.0714713	-0.80368	0.113995	0.00241336	0.164953	TPRE004986	cg6184
Scaffold14	2343576	0.120678	0.0492064	0.0714713	-0.80368	0.113995	0.00241336	0.164953	TPRE004985	NA
Scaffold43	2532536	0.413812	0.169761	0.244051	-0.899964	0.25705	0.00241675	0.164953	TPRE008699	spn-e
Scaffold5	1892919	0.133114	0.241381	0.108267	0.726747	0.00241616	0.00241616	0.164953	TPRE002587	cg6758
Scaffold62	701970	0.845269	0.848352	0.00308332	0.0559598	0.82229	0.002416	0.164953	TPRE011604	NA
Scaffold17	3703056	0.375583	0.468394	0.0928105	0.377926	0.0262847	0.00242471	0.165179	TPRE005644	NA
Scaffold17	3703068	0.312802	0.473336	0.160534	0.704946	0.000691333	0.00242471	0.165179	TPRE005644	NA
Scaffold17	3703085	0.562961	0.674827	0.111866	0.479242	0.0219242	0.00242471	0.165179	TPRE005644	NA
Scaffold8	1569699	0.796616	0.820396	0.0237795	0.108912	0.676293	0.00243089	0.165388	NA	NA
Scaffold8	1569708	0.775422	0.755814	0.019608	-0.19188	0.490022	0.00243089	0.165388	NA	NA
Scaffold22	1859335	0.655058	0.613957	0.0411012	-0.130124	0.482595	0.00244171	0.165912	TPRE009043	cg30499
Scaffold63	599540	0.30936	0.520804	0.211443	0.814444	0.220701	0.00244095	0.165912	TPRE010342	NA
Scaffold63	599540	0.30936	0.520804	0.211443	0.814444	0.220701	0.00244095	0.165912	TPRE010343	cg8176
Scaffold62	679977	0.70322	0.790565	0.0873449	0.43987	0.0311949	0.00244818	0.166139	TPRE011600	ssrp
Scaffold62	679982	0.742836	0.846561	0.103725	0.627052	0.00635847	0.00244818	0.166139	TPRE011600	ssrp
Scaffold1	1916279	0.580587	0.643352	0.0627648	0.183817	0.336385	0.00246435	0.166652	TPRE000153	NA
Scaffold1	1916279	0.580587	0.643352	0.0627648	0.183817	0.336385	0.00246435	0.166652	TPRE000154	NA
Scaffold1	1916329	0.670251	0.747267	0.0770159	0.407154	0.0465851	0.00246435	0.166652	TPRE000153	NA
Scaffold1	1916329	0.670251	0.747267	0.0770159	0.407154	0.0465851	0.00246435	0.166652	TPRE000154	NA
Scaffold125	181882	0.455365	0.608625	0.15326	0.597052	0.242917	0.00246047	0.166652	TPRE012938	b52
Scaffold125	181921	0.522521	0.351934	0.170587	-0.766981	0.122114	0.00246047	0.166652	TPRE012938	b52
Scaffold67	151492	0.42195	0.530388	0.108438	0.379235	0.0307834	0.00246513	0.166652	TPRE012598	NA
Scaffold8	1831591	0.479859	0.636293	0.156433	0.629812	0.0731884	0.00246017	0.166652	TPRE006326	dcr-1
Scaffold11	1179688	0.130078	0.0857762	0.0443019	-0.432091	0.164001	0.00246714	0.166682	TPRE002116	lig
Scaffold11	4929039	0.714293	0.773293	0.0589997	0.291319	0.16843	0.00246948	0.166734	TPRE002338	wls
Scaffold15	3092398	0.202855	0.366834	0.163978	0.8971	0.0964905	0.0024811	0.167214	TPRE005295	NA
Scaffold3	5439427	0.641662	0.642707	0.00104507	-0.0113394	0.969951	0.00248602	0.167214	TPRE001882	NA
Scaffold3	5439440	0.705278	0.694146	0.0111326	-0.0802358	0.807401	0.00248602	0.167214	TPRE001882	NA
Scaffold3	5439446	0.488488	0.503245	0.0147576	0.0487028	0.868818	0.00248602	0.167214	TPRE001882	NA
Scaffold3	5439466	0.550113	0.558014	0.00790093	0.0609601	0.741927	0.00248602	0.167214	TPRE001882	NA
Scaffold76	220384	0.932746	0.873964	0.0587825	-0.616943	0.0400013	0.00248288	0.167214	TPRE012250	cg11790
Scaffold1	2641922	0.604953	0.652618	0.0476648	0.222764	0.224941	0.00251958	0.167254	TPRE000213	NA
Scaffold1	2641973	0.102467	0.14635	0.043883	0.414497	0.122582	0.00251958	0.167254	TPRE000213	NA
Scaffold1	2642032	0.651111	0.73336	0.0822489	0.361902	0.0619026	0.00251958	0.167254	TPRE000213	NA
Scaffold1	2642036	0.40432	0.528682	0.124362	0.516533	0.0142667	0.00251958	0.167254	TPRE000213	NA
Scaffold1	2642093	0.382135	0.468131	0.0859961	0.324543	0.0685812	0.00251958	0.167254	TPRE000213	NA
Scaffold1	2642117	0.46062	0.437247	0.0233736	-0.0922388	0.603901	0.00251958	0.167254	TPRE000213	NA
Scaffold1	3246796	0.804696	0.685434	0.119263	-0.526243	0.367359	0.00249755	0.167254	TPRE000255	cdk12
Scaffold103	471521	0.131389	0.150951	0.0195615	0.191167	0.438297	0.00250481	0.167254	TPRE012582	NA
Scaffold11	5315874	0.433262	0.367748	0.0655138	-0.262041	0.142334	0.00253534	0.167254	TPRE002369	NA
Scaffold11	5315919	0.464264	0.526775	0.0625114	0.234254	0.240151	0.00253534	0.167254	TPRE002369	NA
Scaffold11	5315957	0.428379	0.514501	0.0861226	0.328329	0.242304	0.00253534	0.167254	TPRE002369	NA
Scaffold17	1248019	0.708933	0.749591	0.0406578	0.187127	0.5329	0.00253224	0.167254	TPRE005436	gig
Scaffold17	1325779	0.553644	0.678856	0.125212	0.563765	0.0066098	0.00249907	0.167254	TPRE005447	NA
Scaffold17	1325787	0.601004	0.716784	0.115781	0.54845	0.0104999	0.00249907	0.167254	TPRE005447	NA
Scaffold17	1325790	0.569787	0.740979	0.171193	0.820316	0.00174542	0.00249907	0.167254	TPRE005447	NA
Scaffold22	1034192	0.477692	0.595259	0.117566	0.457792	0.0245153	0.00251159	0.167254	NA	NA
Scaffold22	1034211	0.344386	0.44934	0.104955	0.429515	0.0261957	0.00251159	0.167254	NA	NA
Scaffold41	690610	0.400132	0.49547	0.0953378	0.328	0.0959613	0.00250644	0.167254	TPRE009867	th
Scaffold5	5013186	0.757574	0.87383	0.116256	0.837582	0.0180998	0.00250051	0.167254	TPRE002810	cg12262
Scaffold7	4984828	0.324908	0.423899	0.098991	0.438609	0.0288072	0.00249504	0.167254	TPRE003178	hem
Scaffold7	4984828	0.324908	0.423899	0.098991	0.438609	0.0288072	0.00249504	0.167254	TPRE003179	cg32850
Scaffold7	4984831	0.187624	0.259398	0.0717738	0.451311	0.0413759	0.00249504	0.167254	TPRE003178	hem
Scaffold7	4984831	0.187624	0.259398	0.0717738	0.451311	0.0413759	0.00249504	0.167254	TPRE003179	cg32850
Scaffold7	4984841	0.393943	0.455075	0.0611323	0.259816	0.157466	0.00249504	0.167254	TPRE003178	hem
Scaffold7	4984841	0.393943	0.455075	0.0611323	0.259816	0.157466	0.00249504	0.167254	TPRE003179	cg32850
Scaffold9	219314	0.127098	0.144016	0.0169183	0.184138	0.522703	0.00253246	0.167254	TPRE000578	cg8771
Scaffold9	219314	0.127098	0.144016	0.0169183	0.184138	0.522703	0.00253246	0.167254	TPRE000579	NA
Scaffold9	219328	0.107506	0.164449	0.056942	0.513902	0.0608953	0.00253246	0.167254	TPRE000578	cg8771
Scaffold9	219328	0.107506	0.164449	0.056942	0.513902	0.0608953	0.00253246	0.167254	TPRE000579	NA
Scaffold9	219335	0.0899249	0.155177	0.0652523	0.656652	0.0707388	0.00253246	0.167254	TPRE000578	cg8771
Scaffold9	219335	0.0899249	0.155177	0.0652523	0.656652	0.0707388	0.00253246	0.167254	TPRE000579	NA
Scaffold9	219458	0.0557655	0.120499	0.0647334	0.734832	0.118313	0.00253246	0.167254	TPRE000578	cg8771
Scaffold9	219458	0.0557655	0.120499	0.0647334	0.734832	0.118313	0.00253246	0.167254	TPRE000579	NA
Scaffold9	219465	0.0771825	0.14137	0.064187	0.679462	0.016865	0.00253246	0.167254	TPRE000578	cg8771
Scaffold9	219465	0.0771825	0.14137	0.064187	0.679462	0.016865	0.00253246	0.167254	TPRE000579	NA
Scaffold9	5171452	0.793876	0.62788	0.165996	-0.812069	0.0284797	0.00253089	0.167254	TPRE000955	e(y)1
Scaffold9	5171486	0.898595	0.859091	0.0395039	-0.377018	0.161365	0.00253089	0.167254	TPRE000955	e(y)1
Scaffold9	5171498	0.89173	0.855682	0.0360483	-0.29138	0.485095	0.00253089	0.167254	TPRE000955	e(y)1
Scaffold9	5171508	0.607512	0.45647	0.151042	-0.630888	0.0138353	0.00253089	0.167254	TPRE000955	e(y)1
Scaffold1	1089684	0.863882	0.816954	0.0469284	-0.292203	0.203898	0.00256634	0.16901	TPRE000078	max
Scaffold74	531662	0.681917	0.772904	0.0909879	0.406785	0.175241	0.00256832	0.16901	TPRE012350	NA
Scaffold8	580279	0.754943	0.80779	0.0528469	0.421715	0.0753473	0.00256401	0.16901	TPRE006205	rno
Scaffold8	1790024	0.588703	0.404444	0.184258	-0.758318	0.163783	0.00256711	0.16901	TPRE006320	vps13
Scaffold18	3104791	0.481241	0.602389	0.121148	0.440475	0.550295	0.00257161	0.169122	TPRE007663	NA
Scaffold12	840307	0.114218	0.206908	0.0926903	0.665828	0.00844792	0.00260108	0.170849	NA	NA
Scaffold12	840328	0.200669	0.272708	0.0720389	0.396353	0.059063	0.00260108	0.170849	NA	NA
Scaffold14	2871060	0.602887	0.815716	0.212829	0.826225	0.22434	0.00261191	0.171243	TPRE005032	nup58
Scaffold14	2871060	0.602887	0.815716	0.212829	0.826225	0.22434	0.00261191	0.171243	TPRE005033	cg9590
Scaffold14	2871092	0.498342	0.678617	0.180276	0.739776	0.197402	0.00261191	0.171243	TPRE005032	nup58
Scaffold14	2871092	0.498342	0.678617	0.180276	0.739776	0.197402	0.00261191	0.171243	TPRE005033	cg9590
Scaffold73	264469	0.607767	0.731814	0.124047	0.495323	0.00900206	0.00260919	0.171243	TPRE010538	cyce
Scaffold1	1763268	0.556712	0.437023	0.119689	-0.450988	0.0119089	0.00262486	0.171746	TPRE000127	NA
Scaffold1	1763290	0.645701	0.569839	0.0758622	-0.336353	0.0457598	0.00262486	0.171746	TPRE000127	NA
Scaffold103	458502	0.470706	0.431179	0.039527	-0.165419	0.403635	0.00264948	0.171746	TPRE012580	NA
Scaffold103	458502	0.470706	0.431179	0.039527	-0.165419	0.403635	0.00264948	0.171746	TPRE012579	dup
Scaffold17	1248135	0.192349	0.212518	0.0201687	0.12598	0.568426	0.00265024	0.171746	TPRE005436	gig
Scaffold17	1248147	0.318419	0.295478	0.0229403	-0.103582	0.583128	0.00265024	0.171746	TPRE005436	gig
Scaffold17	1248164	0.47204	0.420883	0.0511576	-0.196801	0.272382	0.00265024	0.171746	TPRE005436	gig
Scaffold17	1248169	0.43557	0.364482	0.0710873	-0.314495	0.310662	0.00265024	0.171746	TPRE005436	gig
Scaffold23	1121772	0.354916	0.469921	0.115005	0.391526	0.0438842	0.00265014	0.171746	TPRE004248	NA
Scaffold38	771395	0.126014	0.0571174	0.0688971	-0.825126	0.0112511	0.00264686	0.171746	TPRE009366	NA
Scaffold38	771418	0.168597	0.0992404	0.0693561	-0.601462	0.0381467	0.00264686	0.171746	TPRE009366	NA
Scaffold38	771496	0.262157	0.255034	0.007123	-0.0952934	0.620669	0.00264686	0.171746	TPRE009366	NA
Scaffold38	771519	0.167417	0.206205	0.0387888	0.198203	0.370032	0.00264686	0.171746	TPRE009366	NA
Scaffold38	771576	0.390881	0.318186	0.0726952	-0.34226	0.0572491	0.00264686	0.171746	TPRE009366	NA
Scaffold38	771579	0.198599	0.151094	0.0475044	-0.342048	0.120314	0.00264686	0.171746	TPRE009366	NA
Scaffold7	2751094	0.372558	0.408985	0.0364271	0.150026	0.408585	0.00264798	0.171746	TPRE003005	NA
Scaffold7	2751094	0.372558	0.408985	0.0364271	0.150026	0.408585	0.00264798	0.171746	TPRE003006	cg11107
Scaffold7	2751126	0.33431	0.451629	0.117319	0.521536	0.0767954	0.00264798	0.171746	TPRE003005	NA
Scaffold7	2751126	0.33431	0.451629	0.117319	0.521536	0.0767954	0.00264798	0.171746	TPRE003006	cg11107
Scaffold7	2751129	0.459384	0.562091	0.102707	0.42932	0.0876864	0.00264798	0.171746	TPRE003005	NA
Scaffold7	2751129	0.459384	0.562091	0.102707	0.42932	0.0876864	0.00264798	0.171746	TPRE003006	cg11107
Scaffold7	2751174	0.828877	0.868439	0.0395613	0.387371	0.140132	0.00263405	0.171746	TPRE003005	NA
Scaffold7	2751174	0.828877	0.868439	0.0395613	0.387371	0.140132	0.00263405	0.171746	TPRE003006	cg11107
Scaffold86	499835	0.522685	0.67443	0.151744	0.605662	0.294818	0.00262626	0.171746	TPRE012400	ugt
Scaffold18	2460929	0.715041	0.836487	0.121446	0.646978	0.0105094	0.00267203	0.172964	TPRE007595	kap3
Scaffold2	2618499	0.776179	0.852242	0.0760628	0.539816	0.0582124	0.00267972	0.172964	TPRE003672	NA
Scaffold2	2618517	0.543421	0.619104	0.0756834	0.366781	0.0744456	0.00267972	0.172964	TPRE003672	NA
Scaffold22	1368427	0.22893	0.0869335	0.141997	-1.01174	0.0469824	0.00268204	0.172964	TPRE008999	NA
Scaffold22	1368432	0.228739	0.0666235	0.162115	-1.34864	0.0334455	0.00268204	0.172964	TPRE008999	NA
Scaffold22	1368467	0.242599	0.145125	0.097474	-0.630504	0.211084	0.00268204	0.172964	TPRE008999	NA
Scaffold49	719038	0.135653	0.00854701	0.127106	-1.92885	0.0697677	0.00267663	0.172964	TPRE009613	cin
Scaffold57	521611	0.904002	0.95572	0.0517175	0.683498	0.0690201	0.00268058	0.172964	TPRE010628	cg7275
Scaffold15	820155	0.906914	0.945977	0.0390625	0.621233	0.10596	0.00268978	0.173002	TPRE005145	hyx
Scaffold16	2136640	0.46173	0.731235	0.269505	1.24114	0.180022	0.00269239	0.173002	TPRE004654	NA
Scaffold16	2136647	0.447737	0.742238	0.294501	1.35403	0.151801	0.00269239	0.173002	TPRE004654	NA
Scaffold16	2136661	0.292249	0.514209	0.22196	1.25623	0.10615	0.00269239	0.173002	TPRE004654	NA
Scaffold16	2136681	0.206944	0.381511	0.174567	1.16215	0.0792537	0.00269239	0.173002	TPRE004654	NA
Scaffold17	1957434	0.845783	0.903084	0.0573013	0.470514	0.063521	0.00269016	0.173002	TPRE005479	NA
Scaffold11	1177605	0.706007	0.533654	0.172353	-0.751819	0.0007141	0.00272516	0.173004	TPRE002116	lig
Scaffold11	1177629	0.41929	0.386807	0.0324829	-0.110558	0.536469	0.00272516	0.173004	TPRE002116	lig
Scaffold11	1177678	0.429043	0.289092	0.139951	-0.562113	0.228444	0.00272516	0.173004	TPRE002116	lig
Scaffold11	1177711	0.164219	0.163211	0.00100804	-0.0145827	0.957251	0.00272516	0.173004	TPRE002116	lig
Scaffold11	1177786	0.138708	0.111096	0.027612	-0.20317	0.738309	0.00272516	0.173004	TPRE002116	lig
Scaffold11	1192295	0.527397	0.515279	0.0121179	-0.00965639	0.961197	0.00272587	0.173004	NA	NA
Scaffold15	4139656	0.755823	0.798193	0.0423705	0.246551	0.248468	0.00270942	0.173004	TPRE005355	rab6
Scaffold18	3104619	0.143981	0.324053	0.180072	0.995667	0.00265604	0.00271061	0.173004	TPRE007663	NA
Scaffold19	2472001	0.751592	0.845615	0.0940228	0.704813	0.031129	0.00271275	0.173004	TPRE003983	NA
Scaffold19	2472001	0.751592	0.845615	0.0940228	0.704813	0.031129	0.00271275	0.173004	TPRE003982	ash1
Scaffold19	2472017	0.887192	0.892588	0.00539611	0.0787192	0.796844	0.00271275	0.173004	TPRE003983	NA
Scaffold19	2472017	0.887192	0.892588	0.00539611	0.0787192	0.796844	0.00271275	0.173004	TPRE003982	ash1
Scaffold19	2472047	0.685237	0.780101	0.0948638	0.487835	0.0365644	0.00271275	0.173004	TPRE003983	NA
Scaffold19	2472047	0.685237	0.780101	0.0948638	0.487835	0.0365644	0.00271275	0.173004	TPRE003982	ash1
Scaffold19	2472053	0.104771	0.162458	0.0576864	0.464538	0.295992	0.00271275	0.173004	TPRE003983	NA
Scaffold19	2472053	0.104771	0.162458	0.0576864	0.464538	0.295992	0.00271275	0.173004	TPRE003982	ash1
Scaffold5	4828375	0.897454	0.82469	0.0727636	-0.626898	0.0147316	0.00272655	0.173004	TPRE002792	mep-1
Scaffold5	4828385	0.655452	0.583424	0.0720279	-0.3153	0.113124	0.00272655	0.173004	TPRE002792	mep-1
Scaffold5	4828476	0.813982	0.75755	0.0564316	-0.362904	0.0996392	0.00272655	0.173004	TPRE002792	mep-1
Scaffold5	4899073	0.384703	0.407142	0.0224397	0.110347	0.534882	0.00271961	0.173004	TPRE002804	NA
Scaffold5	4899073	0.384703	0.407142	0.0224397	0.110347	0.534882	0.00271961	0.173004	TPRE002805	pep
Scaffold50	1759749	0.580187	0.734134	0.153948	0.614197	0.243133	0.00272513	0.173004	TPRE008007	NA
Scaffold50	1759763	0.426656	0.508755	0.0820991	0.34503	0.450181	0.00272513	0.173004	TPRE008007	NA
Scaffold89	512295	0.825838	0.867553	0.0417153	0.405235	0.17879	0.0027073	0.173004	TPRE009971	beta4galt7
Scaffold89	512301	0.827556	0.884622	0.0570658	0.445762	0.0633416	0.0027073	0.173004	TPRE009971	beta4galt7
Scaffold89	512309	0.865952	0.898452	0.0325006	0.317569	0.2238	0.0027073	0.173004	TPRE009971	beta4galt7
Scaffold17	2664083	0.28648	0.15159	0.13489	-0.767718	0.0010035	0.00273161	0.173118	NA	NA
Scaffold2	2618572	0.751299	0.815582	0.0642829	0.370373	0.0789322	0.00273105	0.173118	TPRE003672	NA
Scaffold11	3881465	0.677617	0.728444	0.0508268	0.227691	0.242637	0.00274758	0.173288	TPRE002267	NA
Scaffold11	3881465	0.677617	0.728444	0.0508268	0.227691	0.242637	0.00274758	0.173288	TPRE002268	cg30105
Scaffold11	3881497	0.422445	0.453947	0.0315018	0.165359	0.460213	0.00274758	0.173288	TPRE002267	NA
Scaffold11	3881497	0.422445	0.453947	0.0315018	0.165359	0.460213	0.00274758	0.173288	TPRE002268	cg30105
Scaffold22	1363999	0.643419	0.703144	0.0597243	0.287824	0.164424	0.0027547	0.173288	TPRE008999	NA
Scaffold22	1364018	0.603248	0.711633	0.108385	0.440666	0.0364409	0.0027547	0.173288	TPRE008999	NA
Scaffold48	1177391	0.744169	0.800352	0.0561832	0.348235	0.0980755	0.00275547	0.173288	TPRE010837	miro
Scaffold48	1177422	0.353527	0.456117	0.102589	0.391361	0.0282772	0.00275547	0.173288	TPRE010837	miro
Scaffold48	1177496	0.523889	0.608562	0.0846724	0.36433	0.0539121	0.00275547	0.173288	TPRE010837	miro
Scaffold50	1566245	0.857722	0.844162	0.0135606	-0.121773	0.631288	0.00274755	0.173288	TPRE007983	mtch
Scaffold50	1566310	0.58411	0.662532	0.0784224	0.334488	0.104965	0.00274755	0.173288	TPRE007983	mtch
Scaffold7	5069898	0.221093	0.157992	0.0631004	-0.425147	0.376038	0.00274468	0.173288	TPRE003188	NA
Scaffold7	5069917	0.333775	0.228306	0.105469	-0.568631	0.0569814	0.00274468	0.173288	TPRE003188	NA
Scaffold7	5069952	0.114236	0.0762745	0.0379613	-0.629919	0.182461	0.00274468	0.173288	TPRE003188	NA
Scaffold9	8385756	0.307452	0.387735	0.0802835	0.371753	0.044946	0.00274665	0.173288	TPRE001158	cg8602
Scaffold17	3759576	0.576171	0.701857	0.125687	0.545695	0.0281835	0.00275878	0.173394	TPRE005654	rpl4
Scaffold21	481175	0.80016	0.738077	0.0620823	-0.37528	0.0677844	0.00276157	0.173467	TPRE007263	NA
Scaffold125	182378	0.413871	0.57188	0.15801	0.646964	0.0784966	0.00276524	0.173595	TPRE012938	b52
Scaffold1	3111101	0.850566	0.871973	0.0214063	0.234985	0.375444	0.00278339	0.17376	TPRE000247	cg9426
Scaffold1	3111131	0.715388	0.801062	0.0856743	0.441943	0.0323393	0.00278339	0.17376	TPRE000247	cg9426
Scaffold1	3111136	0.559791	0.71462	0.154829	0.650204	0.0240277	0.00278339	0.17376	TPRE000247	cg9426
Scaffold1	3111213	0.0568823	0.0763487	0.0194664	0.336076	0.576172	0.00278339	0.17376	TPRE000247	cg9426
Scaffold50	1756559	0.114509	0.0437496	0.0707597	-1.01229	0.0528769	0.00277971	0.17376	NA	NA
Scaffold50	1756562	0.117598	0.0599907	0.0576073	-0.704899	0.1971	0.00277971	0.17376	NA	NA
Scaffold6	232094	0.647715	0.720365	0.0726503	0.385343	0.0923373	0.0027842	0.17376	NA	NA
Scaffold6	232105	0.585456	0.682131	0.0966756	0.445821	0.0976576	0.0027842	0.17376	NA	NA
Scaffold6	232115	0.541606	0.651619	0.110014	0.433406	0.0450901	0.0027842	0.17376	NA	NA
Scaffold7	5056547	0.588057	0.670129	0.0820716	0.392966	0.0480649	0.0027832	0.17376	TPRE003187	NA
Scaffold8	2000742	0.112181	0.0356852	0.0764958	-1.11375	0.00279094	0.00279094	0.174079	TPRE006347	cg9864
Scaffold8	2000742	0.112181	0.0356852	0.0764958	-1.11375	0.00279094	0.00279094	0.174079	TPRE006348	cg13472
Scaffold5	3190633	0.525941	0.342388	0.183552	-0.600501	0.462413	0.00280088	0.174597	TPRE002687	l
Scaffold5	3190633	0.525941	0.342388	0.183552	-0.600501	0.462413	0.00280088	0.174597	TPRE002688	tango7
Scaffold1	1004176	0.415689	0.573689	0.158	0.625756	0.00630465	0.00280703	0.174877	NA	NA
Scaffold15	1115750	0.0998987	0.0393503	0.0605484	-0.942768	0.0584905	0.00284185	0.174993	TPRE005186	cg4751
Scaffold15	1115754	0.104509	0.0275132	0.0769955	-1.28694	0.0974699	0.00284185	0.174993	TPRE005186	cg4751
Scaffold15	1115756	0.0677485	0.00660066	0.0611478	-1.94476	0.0437886	0.00284185	0.174993	TPRE005186	cg4751
Scaffold15	1115758	0.0657882	0.00666667	0.0591216	-1.81354	0.0663265	0.00284185	0.174993	TPRE005186	cg4751
Scaffold15	1115777	0.266516	0.183994	0.0825217	-0.481752	0.268744	0.00284808	0.174993	TPRE005186	cg4751
Scaffold17	2612011	0.772796	0.833288	0.0604921	0.376451	0.0909913	0.00281305	0.174993	TPRE005529	kdelr
Scaffold18	2830462	0.332045	0.399682	0.0676373	0.300271	0.126946	0.00285493	0.174993	TPRE007631	rpt4
Scaffold18	2830475	0.380397	0.474853	0.0944566	0.408634	0.0317632	0.00285493	0.174993	TPRE007631	rpt4
Scaffold18	2830483	0.292007	0.380798	0.0887909	0.441337	0.0263762	0.00285493	0.174993	TPRE007631	rpt4
Scaffold19	3952115	0.447637	0.491842	0.0442045	0.185083	0.299018	0.00285459	0.174993	TPRE004104	cct5
Scaffold19	3952129	0.159131	0.214432	0.0553016	0.309039	0.43529	0.00285459	0.174993	TPRE004104	cct5
Scaffold19	3952145	0.26324	0.354886	0.0916462	0.417491	0.289953	0.00285459	0.174993	TPRE004104	cct5
Scaffold19	3952202	0.431719	0.536127	0.104408	0.441467	0.25567	0.00285459	0.174993	TPRE004104	cct5
Scaffold19	3952207	0.462269	0.583468	0.1212	0.516782	0.200214	0.00285459	0.174993	TPRE004104	cct5
Scaffold19	3952214	0.654478	0.806156	0.151678	0.815738	0.0160333	0.00285459	0.174993	TPRE004104	cct5
Scaffold19	3952219	0.251429	0.466916	0.215487	0.9888	0.0316816	0.00285459	0.174993	TPRE004104	cct5
Scaffold32	1451263	0.134249	0.235362	0.101112	0.953903	0.106416	0.00283071	0.174993	NA	NA
Scaffold32	1451281	0.313377	0.509093	0.195716	0.986231	0.1154	0.00283071	0.174993	NA	NA
[truncated: 122,193 more rows]

## Sheet: DEG results
Gene	baseMean	log2FoldChange	lfcSE	stat	pvalue	padj	Dmelanogaster_ortholog
TPRE000001	0.172966	-1.00365	4.08047	-0.245963	0.805711	NA	NA
TPRE000002	3805.5	-0.091227	0.558907	-0.163224	0.870342	0.998531	sodh-2
TPRE000003	2243.11	0.0239941	0.291798	0.0822284	0.934465	0.998531	NA
TPRE000004	0	NA	NA	NA	NA	NA	NA
TPRE000005	0	NA	NA	NA	NA	NA	NA
TPRE000006	0.169679	0.919906	4.08047	0.225441	0.821636	NA	NA
TPRE000007	0.446168	2.27248	3.94821	0.575572	0.564904	NA	NA
TPRE000008	12.2157	-0.772314	0.725368	-1.06472	0.287002	0.998531	NA
TPRE000009	333.146	0.0210666	0.212875	0.0989625	0.921168	0.998531	NA
TPRE000010	335.209	0.128658	0.203755	0.631437	0.527755	0.998531	tutl
TPRE000011	139.112	0.20346	0.271312	0.749911	0.453308	0.998531	NA
TPRE000012	339.812	0.185736	0.204952	0.906242	0.364808	0.998531	NA
TPRE000013	1921.38	-0.0796725	0.165932	-0.480152	0.631119	0.998531	cg16857
TPRE000014	3724.59	0.22801	0.128109	1.77981	0.0751072	0.941754	santa-maria
TPRE000015	4736.95	-0.0747448	0.14424	-0.518197	0.604321	0.998531	cg7231
TPRE000016	62.7701	-0.183706	0.337255	-0.544709	0.585954	0.998531	NA
TPRE000017	4383.1	0.0053946	0.172451	0.0312819	0.975045	0.998564	synj
TPRE000018	86.6635	-0.192719	0.292191	-0.659567	0.509532	0.998531	NA
TPRE000019	454.082	-0.0988579	0.228833	-0.43201	0.665734	0.998531	NA
TPRE000020	18137.5	0.0775598	0.134667	0.575937	0.564658	0.998531	NA
TPRE000021	198.381	0.242734	0.213639	1.13619	0.255877	0.998531	NA
TPRE000022	1524.87	0.049134	0.158694	0.309614	0.756855	0.998531	NA
TPRE000023	2407.55	0.0464964	0.138825	0.334927	0.73768	0.998531	NA
TPRE000024	1305.72	-0.166041	0.192256	-0.863648	0.387781	0.998531	mrps31
TPRE000025	1995.67	-0.136212	0.137397	-0.991372	0.321504	0.998531	cg40042
TPRE000026	652.43	0.404801	0.15186	2.66562	0.00768456	0.438854	cg2310
TPRE000027	643.676	0.0988679	0.173423	0.570097	0.568612	0.998531	NA
TPRE000028	2710.53	0.0734667	0.123002	0.597279	0.550321	0.998531	nak
TPRE000029	3055.48	-0.14806	0.145725	-1.01602	0.309618	0.998531	NA
TPRE000030	1922.19	-0.238558	0.181046	-1.31767	0.187615	0.998531	NA
TPRE000031	7113.25	-0.341533	0.272174	-1.25483	0.209539	0.998531	scsalpha
TPRE000032	308.258	-0.245074	0.244962	-1.00046	0.317088	0.998531	NA
TPRE000033	1113.11	0.0428579	0.152315	0.281376	0.778422	0.998531	cg6923
TPRE000034	2964.19	-0.0707469	0.16578	-0.426752	0.66956	0.998531	cg1299
TPRE000035	2463.82	-0.0149234	0.13263	-0.112519	0.910412	0.998531	NA
TPRE000036	491.041	-0.0769284	0.194034	-0.396468	0.691759	0.998531	NA
TPRE000037	926.155	-0.15321	0.542689	-0.282316	0.777702	0.998531	NA
TPRE000038	9.87648	-2.25585	1.34243	-1.68042	0.0928758	0.9885	NA
TPRE000039	150.408	0.227833	0.250798	0.908431	0.363651	0.998531	cg6024
TPRE000040	182.018	0.510605	0.223978	2.27971	0.0226248	0.656212	cg13282
TPRE000041	1238.55	0.196124	0.134676	1.45626	0.145321	0.998531	NA
TPRE000042	5277.99	0.0453354	0.277225	0.163533	0.870099	0.998531	cyp6g2
TPRE000043	174.476	-0.120828	0.2473	-0.48859	0.625132	0.998531	NA
TPRE000044	442.11	-0.346284	0.206389	-1.67782	0.0933824	0.990726	NA
TPRE000045	956.012	0.0065605	0.176534	0.0371628	0.970355	0.998564	wb
TPRE000046	11.2227	0.166571	0.703101	0.236909	0.812727	0.998531	NA
TPRE000047	5596.99	0.0975113	0.136072	0.716616	0.473611	0.998531	patronin
TPRE000048	8927.7	0.0252133	0.184738	0.136482	0.891441	0.998531	NA
TPRE000049	66.0075	-0.312596	0.402915	-0.775836	0.437846	0.998531	cg17672
TPRE000050	14170.4	0.0664229	0.148041	0.448679	0.653663	0.998531	NA
TPRE000051	3219.07	-0.313128	0.183284	-1.70843	0.0875571	0.970137	cg5147
TPRE000052	3334.36	-0.0461469	0.122336	-0.377215	0.706014	0.998531	rab8
TPRE000053	95.4939	-0.376975	0.313784	-1.20138	0.229602	0.998531	NA
TPRE000054	504.665	0.198208	0.171522	1.15558	0.247852	0.998531	cbc
TPRE000055	1546.47	-0.164325	0.17791	-0.923643	0.355672	0.998531	cg5919
TPRE000056	5739.94	-0.0805679	0.138656	-0.581062	0.561199	0.998531	oststt3
TPRE000057	361.065	0.0501298	0.181031	0.276913	0.781847	0.998531	blos4
TPRE000058	11073.8	0.0472299	0.527195	0.0895871	0.928615	0.998531	NA
TPRE000059	4765.2	0.0938948	0.143548	0.654101	0.513047	0.998531	NA
TPRE000060	4.08843	-0.324508	1.13098	-0.286925	0.77417	0.998531	NA
TPRE000061	824.781	0.140488	0.150669	0.932428	0.351115	0.998531	NA
TPRE000062	2981.61	-0.0215927	0.141823	-0.152251	0.878989	0.998531	cpsf100
TPRE000063	3410.87	-0.0419742	0.13902	-0.30193	0.762706	0.998531	NA
TPRE000064	13.5235	-0.145526	0.653515	-0.222682	0.823783	0.998531	NA
TPRE000065	912.321	-0.238129	0.187163	-1.27231	0.203263	0.998531	NA
TPRE000066	814.257	-0.295201	0.202248	-1.4596	0.1444	0.998531	NA
TPRE000067	1114.26	-0.00745204	0.148126	-0.0503088	0.959876	0.998531	pkd
TPRE000068	12.5859	0.165655	0.783419	0.211451	0.832535	0.998531	NA
TPRE000069	988.496	0.213751	0.161722	1.32171	0.186264	0.998531	nst
TPRE000070	104.858	-0.282709	0.261854	-1.07965	0.2803	0.998531	NA
TPRE000071	1720.91	-0.0758707	0.132469	-0.572743	0.566819	0.998531	NA
TPRE000072	781.875	-0.588801	0.235428	-2.50097	0.0123852	0.538165	NA
TPRE000073	21.2645	0.132228	0.513445	0.257531	0.796769	0.998531	NA
TPRE000074	4904.84	-0.099284	0.129576	-0.766221	0.443545	0.998531	NA
TPRE000075	1502.04	-0.248422	0.186153	-1.33451	0.182037	0.998531	cg10214
TPRE000076	5930.2	-0.138792	0.125202	-1.10854	0.267627	0.998531	NA
TPRE000077	31.3468	0.414316	0.465373	0.890288	0.373311	0.998531	cg17122
TPRE000078	2086.69	-0.277322	0.167249	-1.65814	0.097289	0.992274	max
TPRE000079	74.8314	0.396601	0.341726	1.16058	0.245812	0.998531	NA
TPRE000080	4852.83	0.139124	0.184485	0.75412	0.450777	0.998531	cg17273
TPRE000081	720.41	0.0263784	0.163786	0.161054	0.872051	0.998531	NA
TPRE000082	6519.49	-0.299674	0.148196	-2.02215	0.0431604	0.820048	cg12333
TPRE000083	2114.34	-0.00226101	0.137802	-0.0164076	0.986909	0.998578	alpha-man-ii
TPRE000084	652.905	-0.283483	0.19738	-1.43623	0.150937	0.998531	NA
TPRE000085	410.369	-0.132865	0.189833	-0.699902	0.483988	0.998531	cg3308
TPRE000086	853.046	0.221291	0.161228	1.37254	0.169896	0.998531	NA
TPRE000087	21.7769	-0.0930414	0.655075	-0.142032	0.887055	0.998531	NA
TPRE000088	76.3302	0.150038	0.331696	0.452336	0.651027	0.998531	NA
TPRE000089	37.2696	0.202937	0.523591	0.387588	0.698321	0.998531	NA
TPRE000090	0	NA	NA	NA	NA	NA	NA
TPRE000091	108.524	0.0032566	0.252804	0.0128819	0.989722	0.998578	NA
TPRE000092	809.595	0.105738	0.160217	0.659966	0.509276	0.998531	tomosyn
TPRE000093	2292.55	0.144827	0.158911	0.911371	0.3621	0.998531	NA
TPRE000094	5766.29	0.0860222	0.155344	0.553754	0.579747	0.998531	amon
TPRE000095	405.073	0.132524	0.167967	0.788991	0.430118	0.998531	NA
TPRE000096	91.7055	0.164633	0.296662	0.554952	0.578928	0.998531	NA
TPRE000097	415.215	0.247132	0.190968	1.2941	0.195631	0.998531	NA
TPRE000098	442.412	0.561376	0.217055	2.58634	0.00970016	0.482306	NA
TPRE000099	492.887	0.473882	0.227207	2.08569	0.037007	0.78192	NA
TPRE000100	1138.59	0.111586	0.146964	0.759272	0.44769	0.998531	NA
TPRE000101	0.615847	2.73237	3.4768	0.785888	0.431933	NA	NA
TPRE000102	1.46456	-0.0665974	2.12886	-0.0312831	0.975044	NA	NA
TPRE000103	1.59923	0.086287	1.83187	0.0471032	0.962431	NA	NA
TPRE000104	0	NA	NA	NA	NA	NA	NA
TPRE000105	0.509038	2.44566	3.99247	0.612569	0.540161	NA	NA
TPRE000106	454.315	-0.148791	0.180584	-0.823943	0.409972	0.998531	NA
TPRE000107	0	NA	NA	NA	NA	NA	NA
TPRE000108	450.563	-0.0585958	0.178306	-0.328625	0.742439	0.998531	art4
TPRE000109	332.525	-0.151769	0.191635	-0.791967	0.42838	0.998531	NA
TPRE000110	3139.93	-0.164516	0.163908	-1.00371	0.315519	0.998531	NA
TPRE000111	1.3545	-1.09761	2.44606	-0.448725	0.65363	NA	NA
TPRE000112	872.097	-0.176982	0.264866	-0.668193	0.504011	0.998531	cg6463
TPRE000113	0	NA	NA	NA	NA	NA	NA
TPRE000114	0.278454	-1.67538	4.05845	-0.412813	0.679743	NA	NA
TPRE000115	0.794354	-0.225017	3.28007	-0.0686013	0.945307	NA	NA
TPRE000116	851.919	0.116198	0.152706	0.760926	0.446701	0.998531	NA
TPRE000117	1383.08	-0.150699	0.204389	-0.737315	0.460931	0.998531	pmi
TPRE000118	0	NA	NA	NA	NA	NA	NA
TPRE000119	0	NA	NA	NA	NA	NA	NA
TPRE000120	0	NA	NA	NA	NA	NA	NA
TPRE000121	1595.49	-0.209449	0.147562	-1.4194	0.155783	0.998531	vvl
TPRE000122	126.842	-0.241883	0.262363	-0.921941	0.35656	0.998531	NA
TPRE000123	1865.1	-0.197188	0.16174	-1.21916	0.222782	0.998531	wdr82
TPRE000124	1755.18	-0.0212599	0.154275	-0.137804	0.890395	0.998531	cg17768
TPRE000125	1111.71	-0.0565555	0.173013	-0.326886	0.743754	0.998531	NA
TPRE000126	11868.6	-0.133048	0.139789	-0.951778	0.34121	0.998531	hel25e
TPRE000127	1591.24	-0.271832	0.197083	-1.37928	0.167809	0.998531	NA
TPRE000128	4471.15	-0.288503	0.18557	-1.55468	0.120022	0.998531	nurf-38
TPRE000129	151.71	-0.101109	0.246817	-0.409651	0.682062	0.998531	fy
TPRE000130	236.403	0.262194	0.198265	1.32244	0.186021	0.998531	pgant2
TPRE000131	5662.94	-0.170558	0.138982	-1.22719	0.219751	0.998531	mcm2
TPRE000132	639.913	0.0908531	0.146753	0.61909	0.535857	0.998531	sur-8
TPRE000133	597.932	0.120131	0.155226	0.773912	0.438983	0.998531	NA
TPRE000134	3235.21	-0.277574	0.14016	-1.98041	0.0476574	0.858177	NA
TPRE000135	4466.67	-0.000743117	0.175701	-0.00422943	0.996625	0.998809	NA
TPRE000136	822.721	0.0304386	0.13923	0.218621	0.826945	0.998531	NA
TPRE000137	448.192	-0.210593	0.209973	-1.00295	0.315883	0.998531	cg2974
TPRE000138	14.749	0.732341	0.760994	0.962348	0.335875	0.998531	NA
TPRE000139	409.648	-0.0114624	0.171261	-0.0669296	0.946638	0.998531	cg3605
TPRE000140	25.647	-0.151776	0.507134	-0.299282	0.764725	0.998531	cg32238
TPRE000141	2318.21	-0.231088	0.178667	-1.2934	0.195873	0.998531	NA
TPRE000142	1211.77	-0.0307781	0.143201	-0.21493	0.829822	0.998531	sec10
TPRE000143	11619.5	-0.232154	0.15857	-1.46404	0.143183	0.998531	art1
TPRE000144	829.676	0.10369	0.139519	0.743197	0.457362	0.998531	NA
TPRE000145	5784.24	-0.0504985	0.143604	-0.351651	0.7251	0.998531	mta1-like
TPRE000146	869.998	-0.31252	0.245167	-1.27472	0.202407	0.998531	cg13601
TPRE000147	1755.42	-0.0313767	0.159468	-0.196759	0.844016	0.998531	yata
TPRE000148	428.017	-0.0748654	0.196228	-0.381524	0.702815	0.998531	cg1969
TPRE000149	2770.59	-0.0863927	0.150104	-0.575552	0.564918	0.998531	NA
TPRE000150	2205.82	0.0844394	0.139225	0.606494	0.544187	0.998531	tst
TPRE000151	575.377	-0.250721	0.19318	-1.29786	0.194335	0.998531	vps25
TPRE000152	286.575	-0.494657	0.296354	-1.66914	0.0950894	0.991664	eaat1
TPRE000153	16636.2	0.0303256	0.191969	0.157971	0.874479	0.998531	NA
TPRE000154	717.448	0.0781294	0.171547	0.455441	0.648792	0.998531	NA
TPRE000155	56786.2	-0.0209149	0.11794	-0.177334	0.859246	0.998531	ef2b
TPRE000156	1254.14	-0.0831958	0.159729	-0.520855	0.602468	0.998531	NA
TPRE000157	4370.02	-0.133087	0.12513	-1.06359	0.287516	0.998531	snx1
TPRE000158	1851.62	-0.526387	0.511658	-1.02879	0.303579	0.998531	cg11550
TPRE000159	636.922	0.0714268	0.173807	0.410955	0.681106	0.998531	cg4080
TPRE000160	1821.16	-0.283676	0.17436	-1.62696	0.103746	0.993952	cg43058
TPRE000161	2243.54	-0.46689	0.185006	-2.52365	0.0116145	0.527613	NA
TPRE000162	3651.05	0.0353661	0.150589	0.234852	0.814324	0.998531	cnk
TPRE000163	190.251	0.16642	0.253469	0.65657	0.511457	0.998531	neto
TPRE000164	1946.96	0.129966	0.125784	1.03325	0.301488	0.998531	cg4752
TPRE000165	3753.08	0.0521874	0.221614	0.235488	0.81383	0.998531	cg3394
TPRE000166	1838.07	-0.0552372	0.143966	-0.383681	0.701215	0.998531	NA
TPRE000167	154.478	0.329854	0.268768	1.22728	0.219716	0.998531	rgk2
TPRE000168	1558.21	-0.351769	0.28832	-1.22006	0.22244	0.998531	NA
TPRE000169	325.471	0.249968	0.257725	0.969902	0.332095	0.998531	NA
TPRE000170	249.083	0.471529	0.226872	2.07839	0.0376738	0.788173	NA
TPRE000171	3914.32	-0.108654	0.155116	-0.700467	0.483635	0.998531	lolal
TPRE000172	96.6094	0.011673	0.330493	0.03532	0.971825	0.998564	slbo
TPRE000173	5883.76	-0.151274	0.158366	-0.955214	0.339469	0.998531	prosbeta5
TPRE000174	3514.55	-0.0229436	0.149054	-0.153928	0.877667	0.998531	NA
TPRE000175	48.8275	0.471338	0.446845	1.05481	0.291511	0.998531	NA
TPRE000176	8.66647	1.11819	0.970894	1.15171	0.249441	0.998531	NA
TPRE000177	0	NA	NA	NA	NA	NA	NA
TPRE000178	0	NA	NA	NA	NA	NA	NA
TPRE000179	0.188336	0.919906	4.08047	0.225441	0.821636	NA	NA
TPRE000180	0	NA	NA	NA	NA	NA	NA
TPRE000181	0.552977	2.58785	3.98451	0.649477	0.51603	NA	NA
TPRE000182	0	NA	NA	NA	NA	NA	NA
TPRE000183	0.169679	0.919906	4.08047	0.225441	0.821636	NA	NA
TPRE000184	10.3132	1.98545	0.797256	2.49035	0.0127618	0.541745	NA
TPRE000185	19.6537	-0.535196	0.593941	-0.901093	0.367539	0.998531	NA
TPRE000186	234.621	0.17166	0.220443	0.778707	0.436153	0.998531	patsas
TPRE000187	1551.38	-0.0527662	0.172804	-0.305354	0.760097	0.998531	NA
TPRE000188	2166.15	0.0114345	0.148878	0.0768049	0.938779	0.998531	ced-12
TPRE000189	1731.31	0.117232	0.14192	0.826043	0.40878	0.998531	fit2
TPRE000190	2949.21	-0.12193	0.14757	-0.826254	0.40866	0.998531	cg14305
TPRE000191	527.428	-0.0864368	0.19852	-0.435405	0.663268	0.998531	cg6672
TPRE000192	75.085	0.856904	0.343755	2.49277	0.012675	0.541745	cg3376
TPRE000193	215.14	-0.034451	0.227322	-0.151551	0.879541	0.998531	NA
TPRE000194	3262.64	-0.027823	0.144734	-0.192236	0.847558	0.998531	cg8974
TPRE000195	14.2043	0.405235	0.654292	0.619348	0.535687	0.998531	cg13930
TPRE000196	1225.19	0.188737	0.131135	1.43926	0.150078	0.998531	cg12773
TPRE000197	1910.41	-0.327237	0.24726	-1.32345	0.185685	0.998531	NA
TPRE000198	1994.68	-0.0625785	0.150551	-0.415664	0.677656	0.998531	cg17454
TPRE000199	397.191	0.0551243	0.169124	0.32594	0.74447	0.998531	nmd3
TPRE000200	5810.81	0.0411147	0.14162	0.290316	0.771574	0.998531	ncm
TPRE000201	1210.93	-0.0469703	0.136498	-0.34411	0.730764	0.998531	NA
TPRE000202	4394.1	-0.000172943	0.143261	-0.00120719	0.999037	0.999589	cg11210
TPRE000203	10266.9	-0.0927344	0.177744	-0.521731	0.601858	0.998531	NA
TPRE000204	1674.01	-0.197501	0.132486	-1.49074	0.136031	0.998531	NA
TPRE000205	4121.98	0.0558163	0.125338	0.445326	0.656085	0.998531	cg4300
TPRE000206	2930.13	0.023472	0.150115	0.15636	0.875749	0.998531	cg9259
TPRE000207	1312.46	-0.0243242	0.167048	-0.145612	0.884227	0.998531	NA
TPRE000208	1375.84	-0.164156	0.150023	-1.09421	0.273864	0.998531	NA
TPRE000209	1642.6	0.0974808	0.862384	0.113036	0.910002	0.998531	cg14168
TPRE000210	52.2352	-0.446655	0.571299	-0.781823	0.434319	0.998531	NA
TPRE000211	1519.85	-0.791676	0.750277	-1.05518	0.291343	0.998531	zasp52
TPRE000212	46.759	-0.526309	0.423952	-1.24143	0.214445	0.998531	NA
TPRE000213	1151.56	0.145586	0.160664	0.90615	0.364857	0.998531	NA
TPRE000214	604.614	-0.247003	0.186641	-1.32341	0.1857	0.998531	mes4
TPRE000215	730.311	0.20005	0.15901	1.25809	0.208357	0.998531	NA
TPRE000216	976.606	-0.332045	0.282228	-1.17652	0.239389	0.998531	cg8520
TPRE000217	1770.15	0.100291	0.141274	0.709903	0.477764	0.998531	NA
TPRE000218	2878.04	0.0927028	0.16235	0.571006	0.567995	0.998531	NA
TPRE000219	166.638	0.193163	0.228245	0.846298	0.397386	0.998531	NA
TPRE000220	327.575	-0.243945	0.201816	-1.20875	0.226759	0.998531	rab26
TPRE000221	4659.09	0.0193689	0.170643	0.113505	0.90963	0.998531	NA
TPRE000222	17866.2	0.0760017	0.137306	0.553522	0.579906	0.998531	tob
TPRE000223	4.68309	1.51222	1.63327	0.925884	0.354506	0.998531	NA
TPRE000224	0	NA	NA	NA	NA	NA	NA
TPRE000225	0	NA	NA	NA	NA	NA	NA
TPRE000226	1.35975	-0.109801	1.98063	-0.0554374	0.95579	NA	NA
TPRE000227	81.9722	-0.162573	0.295198	-0.550724	0.581823	0.998531	cg30357
TPRE000228	945.503	-0.177174	0.189497	-0.934972	0.349803	0.998531	ntc
TPRE000229	48.7654	0.45256	0.390624	1.15856	0.246637	0.998531	cg12910
TPRE000230	160.564	0.382749	0.22795	1.67909	0.0931338	0.989138	NA
TPRE000231	285.559	0.323856	0.207213	1.56292	0.118072	0.998531	NA
TPRE000232	47.7569	0.322509	0.389446	0.828122	0.407601	0.998531	NA
TPRE000233	52.6331	0.406628	0.383482	1.06036	0.288982	0.998531	NA
TPRE000234	1959.93	0.14259	0.144544	0.986478	0.323898	0.998531	cg32264
TPRE000235	48.2706	0.0384761	0.349689	0.110029	0.912386	0.998531	NA
TPRE000236	23493.5	-0.0328664	0.12587	-0.261114	0.794004	0.998531	NA
TPRE000237	453.852	-0.47253	0.199143	-2.37282	0.017653	0.606267	pk17e
TPRE000238	1627.86	-0.133719	0.139122	-0.961168	0.336468	0.998531	cg3104
TPRE000239	136.21	-0.0235982	0.319126	-0.0739465	0.941053	0.998531	NA
TPRE000240	804.565	-0.213163	0.176835	-1.20543	0.228038	0.998531	cg8173
TPRE000241	10292.8	-2.54294	0.244076	-10.4186	2.04e-25	3.4e-22	tepiii
TPRE000242	3550.23	-0.300439	0.167565	-1.79297	0.072978	0.941754	csn5
TPRE000243	3077.02	0.054877	0.152108	0.360776	0.718267	0.998531	NA
TPRE000244	687.573	0.0341229	0.157932	0.216061	0.828941	0.998531	cg7039
TPRE000245	5752.98	-0.0883811	0.1358	-0.650817	0.515165	0.998531	cg17715
TPRE000246	2138.72	-0.2273	0.158053	-1.43813	0.150398	0.998531	NA
TPRE000247	2456.71	0.147022	0.148374	0.990891	0.321739	0.998531	cg9426
TPRE000248	1426.08	-0.147513	0.141636	-1.04149	0.297647	0.998531	NA
TPRE000249	18.043	-0.47497	0.591222	-0.803369	0.421761	0.998531	NA
TPRE000250	440.644	-0.489656	0.172716	-2.83503	0.00458208	0.342574	NA
TPRE000251	1018.52	-0.0498332	0.14048	-0.354734	0.722789	0.998531	cg8078
TPRE000252	1391.45	-0.213951	0.170006	-1.25849	0.208216	0.998531	mul1
TPRE000253	15.8635	0.550835	0.738851	0.74553	0.455951	0.998531	NA
TPRE000254	17149.9	0.0573523	0.153596	0.373396	0.708854	0.998531	ia-2
TPRE000255	5966.37	-0.0748965	0.128551	-0.582622	0.560148	0.998531	cdk12
TPRE000256	1101.04	0.28708	0.15381	1.86646	0.0619771	0.918964	NA
TPRE000257	3557.53	0.00835218	0.14422	0.0579127	0.953818	0.998531	rl
TPRE000258	991.34	-0.277575	0.199247	-1.39312	0.163583	0.998531	rpb11
TPRE000259	1.21076	-3.73981	3.23925	-1.15453	0.248283	NA	NA
TPRE000260	0	NA	NA	NA	NA	NA	NA
TPRE000261	0	NA	NA	NA	NA	NA	NA
TPRE000262	0	NA	NA	NA	NA	NA	NA
TPRE000263	0	NA	NA	NA	NA	NA	NA
TPRE000264	26.7721	-0.00378129	0.452816	-0.00835061	0.993337	0.998578	NA
TPRE000265	88.7694	0.186736	0.286897	0.65088	0.515124	0.998531	NA
TPRE000266	45.476	0.0238179	0.363364	0.0655483	0.947737	0.998531	NA
TPRE000267	3.6273	-0.445351	1.2076	-0.368791	0.712283	0.998531	NA
TPRE000268	2.16065	-0.341505	1.63992	-0.208245	0.835038	0.998531	NA
TPRE000269	106.49	0.155685	0.268425	0.579996	0.561918	0.998531	NA
TPRE000270	41.3306	-0.166987	0.512259	-0.325982	0.744438	0.998531	NA
TPRE000271	1517.44	-0.209444	0.18333	-1.14244	0.25327	0.998531	vps20
TPRE000272	6.51839	-0.824947	0.967492	-0.852666	0.393845	0.998531	NA
TPRE000273	748.915	0.166408	0.14906	1.11638	0.264259	0.998531	NA
TPRE000274	908.302	0.134877	0.178413	0.755984	0.449659	0.998531	NA
TPRE000275	242.116	0.190721	0.256416	0.743794	0.457001	0.998531	cg43689
TPRE000276	149.765	0.30098	0.271512	1.10853	0.267633	0.998531	NA
TPRE000277	1.37416	-1.48161	2.15797	-0.686577	0.492349	NA	NA
TPRE000278	3795.85	0.120731	0.164945	0.731947	0.464201	0.998531	mfs10
TPRE000279	2656.8	-0.209663	0.162961	-1.28659	0.198237	0.998531	cg12702
TPRE000280	0.676759	-0.449277	3.47982	-0.129109	0.897271	NA	NA
TPRE000281	3394.92	-0.125384	0.13504	-0.928495	0.353151	0.998531	NA
TPRE000282	53.5691	-0.0447202	0.425104	-0.105198	0.916218	0.998531	NA
TPRE000283	3287.83	-0.0380828	0.144556	-0.263446	0.792207	0.998531	ssh
TPRE000284	42.9092	0.186923	0.376122	0.496975	0.619207	0.998531	NA
TPRE000285	144.73	0.444566	0.273703	1.62426	0.104319	0.994816	NA
TPRE000286	18.2294	0.313085	0.569714	0.549548	0.582629	0.998531	NA
TPRE000287	170.922	-0.24098	0.317416	-0.759192	0.447738	0.998531	NA
TPRE000288	14.2915	0.0816704	0.798559	0.102272	0.918541	0.998531	ir68a
TPRE000289	3598.77	0.0312479	0.269655	0.115881	0.907747	0.998531	cg9527
TPRE000290	504.113	-0.255558	0.190885	-1.33881	0.180633	0.998531	NA
TPRE000291	6494.53	-0.111727	0.142837	-0.782199	0.434098	0.998531	cg12099
TPRE000292	190372	-0.0975763	0.142782	-0.683392	0.494359	0.998531	hsc70-4
TPRE000293	571.768	0.10291	0.154065	0.667962	0.504158	0.998531	NA
TPRE000294	7848.36	-0.141778	0.160668	-0.88243	0.377544	0.998531	NA
TPRE000295	1089.44	-0.073396	0.187055	-0.392376	0.69478	0.998531	NA
TPRE000296	406.732	-0.103044	0.24655	-0.417943	0.675989	0.998531	NA
TPRE000297	5261.16	0.0599689	0.15724	0.381384	0.702918	0.998531	myo31df
TPRE000298	5489.89	-0.219517	0.150938	-1.45435	0.145848	0.998531	cg12082
TPRE000299	2008.83	-0.0553458	0.147941	-0.374107	0.708325	0.998531	128up
TPRE000300	3287.12	0.1781	0.170987	1.0416	0.297599	0.998531	cg43658
TPRE000301	1291.47	-0.379477	0.174759	-2.17143	0.0298989	0.725882	NA
TPRE000302	81.4501	-0.0825354	0.361714	-0.228179	0.819507	0.998531	NA
TPRE000303	632.678	-0.135747	0.30926	-0.43894	0.660705	0.998531	NA
TPRE000304	1342.04	-0.304242	0.200144	-1.52012	0.128481	0.998531	cg10395
TPRE000305	2694.78	-0.107999	0.162438	-0.664862	0.506138	0.998531	eif-2alpha
TPRE000306	826.224	0.0753477	0.151858	0.496171	0.619774	0.998531	cg10465
TPRE000307	7299.66	-0.051164	0.135981	-0.37626	0.706724	0.998531	rps20
TPRE000308	3162.76	-0.153433	0.141308	-1.0858	0.277567	0.998531	bj1
TPRE000309	874.929	-0.108648	0.194867	-0.557551	0.577151	0.998531	NA
TPRE000310	486.491	0.0479272	0.192592	0.248854	0.803474	0.998531	NA
TPRE000311	1038.83	-0.250967	0.294187	-0.853084	0.393613	0.998531	NA
TPRE000312	107.517	-0.0352795	0.294375	-0.119845	0.904606	0.998531	NA
TPRE000313	14.37	0.136916	0.655285	0.208941	0.834494	0.998531	NA
TPRE000314	2050.31	-0.109083	0.135725	-0.803705	0.421567	0.998531	NA
TPRE000315	2248.34	-0.224667	0.147051	-1.52782	0.126558	0.998531	NA
TPRE000316	50.6567	0.3958	0.38019	1.04106	0.297848	0.998531	cg9222
TPRE000317	2245.36	-0.0485191	0.129648	-0.374238	0.708227	0.998531	tsu
TPRE000318	5318.56	-0.1139	0.137186	-0.830262	0.406391	0.998531	tbp-1
TPRE000319	623.795	0.239283	0.156807	1.52597	0.127016	0.998531	gfa
TPRE000320	0	NA	NA	NA	NA	NA	NA
TPRE000321	0	NA	NA	NA	NA	NA	NA
TPRE000322	20.0992	0.401836	0.519157	0.774017	0.438921	0.998531	NA
TPRE000323	15.6316	-0.580614	0.642292	-0.903972	0.36601	0.998531	NA
TPRE000324	0	NA	NA	NA	NA	NA	NA
TPRE000325	9.12622	-0.645806	0.772969	-0.835488	0.403443	0.998531	NA
TPRE000326	0	NA	NA	NA	NA	NA	NA
TPRE000327	0	NA	NA	NA	NA	NA	NA
TPRE000328	0.339358	1.85907	4.0347	0.460771	0.644963	NA	NA
TPRE000329	0	NA	NA	NA	NA	NA	NA
TPRE000330	3.45556	0.183078	1.3441	0.136209	0.891656	0.998531	NA
TPRE000331	36.5883	0.122993	0.395508	0.310974	0.75582	0.998531	mmd
TPRE000332	0	NA	NA	NA	NA	NA	NA
TPRE000333	0	NA	NA	NA	NA	NA	NA
TPRE000334	20.3031	0.0163803	0.534512	0.0306453	0.975552	0.998564	NA
TPRE000335	1597.52	-0.218844	0.245273	-0.892245	0.372261	0.998531	NA
TPRE000336	1717.1	-0.328056	0.217962	-1.5051	0.132297	0.998531	tfam
TPRE000337	219.386	-0.0778831	0.28288	-0.275322	0.783069	0.998531	bcl7-like
TPRE000338	1.50744	4.01021	2.21871	1.80745	0.0706916	NA	NA
TPRE000339	1.25623	3.75608	2.70533	1.3884	0.165016	NA	NA
TPRE000340	245.132	-0.214911	0.186279	-1.15371	0.248621	0.998531	NA
TPRE000341	0	NA	NA	NA	NA	NA	NA
TPRE000342	1433.84	-0.209726	0.187079	-1.12105	0.262265	0.998531	NA
TPRE000343	1.68017	0.501946	2.07638	0.241741	0.808981	NA	NA
TPRE000345	1634.71	-0.133941	0.150289	-0.891225	0.372809	0.998531	NA
TPRE000347	8.11264	0.679761	0.821159	0.827807	0.40778	0.998531	NA
TPRE000348	1.25623	3.75608	2.70533	1.3884	0.165016	NA	NA
TPRE000349	12.6326	0.922752	0.715652	1.28939	0.197263	0.998531	NA
TPRE000357	0	NA	NA	NA	NA	NA	NA
TPRE000358	28.3949	0.0590181	0.50515	0.116833	0.906992	0.998531	dpr18
TPRE000359	1.68871	-0.476419	1.99447	-0.238871	0.811206	NA	NA
TPRE000360	95.0566	0.189453	0.27486	0.689271	0.490653	0.998531	dpr20
TPRE000361	546.805	0.0964466	0.19361	0.498149	0.618379	0.998531	NA
TPRE000362	3408.98	0.00172304	0.133268	0.0129291	0.989684	0.998578	cg4495
TPRE000363	2449.82	-0.191125	0.156576	-1.22065	0.222217	0.998531	NA
TPRE000364	837.73	0.019931	0.187352	0.106383	0.915279	0.998531	NA
TPRE000365	2290.88	-0.0713238	0.137158	-0.520011	0.603056	0.998531	NA
TPRE000366	15.4751	1.36472	1.01419	1.34562	0.178424	0.998531	NA
TPRE000367	4192.58	0.00558904	0.193992	0.0288107	0.977016	0.998564	ltl
TPRE000368	716.154	-0.503533	0.255075	-1.97406	0.048375	0.858709	NA
TPRE000369	8461.96	-0.107626	0.132807	-0.810399	0.417711	0.998531	NA
TPRE000370	1577.46	0.0925396	0.167867	0.551269	0.581449	0.998531	NA
TPRE000371	373.24	-0.121215	0.175676	-0.689988	0.490202	0.998531	NA
TPRE000372	113.933	0.0461413	0.251974	0.183119	0.854705	0.998531	NA
TPRE000373	371.337	-0.0162924	0.263109	-0.0619227	0.950624	0.998531	NA
TPRE000374	1093.26	0.085687	0.21026	0.407529	0.683619	0.998531	NA
TPRE000375	1.95299	-0.475351	1.56157	-0.304406	0.760819	0.998531	NA
TPRE000376	0	NA	NA	NA	NA	NA	NA
TPRE000377	111.652	-0.291276	0.247589	-1.17645	0.239415	0.998531	NA
TPRE000378	62.6487	-0.0933171	0.335265	-0.278338	0.780753	0.998531	NA
TPRE000379	2241.08	0.15372	0.135213	1.13687	0.255591	0.998531	NA
TPRE000380	1276.46	-0.0780123	0.145767	-0.535186	0.592521	0.998531	mbd-like
TPRE000381	1.94221	0.870394	1.90794	0.456196	0.648249	0.998531	NA
TPRE000382	5278.57	0.192699	0.193351	0.996628	0.318945	0.998531	NA
TPRE000383	269.145	0.0332466	0.275087	0.120859	0.903803	0.998531	NA
TPRE000384	990.25	0.0057656	0.148814	0.0387435	0.969095	0.998564	NA
TPRE000385	95.3628	0.198897	0.421124	0.4723	0.636713	0.998531	dpr11
TPRE000386	410.156	0.246271	0.323725	0.760741	0.446812	0.998531	NA
TPRE000387	0.497242	0.95781	3.40432	0.281351	0.778441	NA	NA
TPRE000388	3206.19	0.197309	0.162182	1.21659	0.223761	0.998531	NA
TPRE000389	12963.2	-0.167184	0.140356	-1.19114	0.233597	0.998531	NA
TPRE000390	9297.97	-0.337672	0.162361	-2.07977	0.0375468	0.788173	mus209
TPRE000391	1002.1	-0.00892518	0.181489	-0.0491774	0.960778	0.998531	cg6765
TPRE000392	2780.3	0.112664	0.139149	0.809664	0.418133	0.998531	app
TPRE000393	1215.31	-0.159511	0.148941	-1.07097	0.284183	0.998531	NA
TPRE000394	1887.01	-0.149825	0.159908	-0.936945	0.348787	0.998531	den1
TPRE000395	9394.13	-0.0103301	0.200655	-0.0514817	0.958942	0.998531	cg6509
TPRE000396	1785.9	0.152297	0.144587	1.05333	0.292192	0.998531	rapgap1
TPRE000397	141.144	-1.20055	1.83249	-0.655145	0.512374	0.998531	NA
TPRE000398	56.6212	0.359701	0.406042	0.885872	0.375686	0.998531	NA
TPRE000399	60797.5	-0.288981	0.18497	-1.56231	0.118216	0.998531	NA
TPRE000400	36605.8	-0.55838	0.541734	-1.03073	0.302669	0.998531	cyt-c-p
TPRE000401	601.233	0.0360343	0.148935	0.241946	0.808822	0.998531	cg9666
TPRE000402	50.5372	0.0820661	0.381872	0.214905	0.829842	0.998531	NA
TPRE000403	136.225	-0.554587	0.31173	-1.77906	0.07523	0.941754	tfb5
TPRE000404	894.613	-0.450545	0.197027	-2.28672	0.0222123	0.656212	NA
TPRE000405	829.193	-0.409912	0.23092	-1.77512	0.0758774	0.941754	cg31917
TPRE000406	2188.73	-0.0805033	0.142201	-0.566123	0.57131	0.998531	ipk2
TPRE000407	14913.8	-0.215153	0.142378	-1.51114	0.130753	0.998531	trxr-1
TPRE000408	213.39	0.251529	0.207057	1.21478	0.224449	0.998531	NA
TPRE000409	262.166	0.218212	0.219865	0.992482	0.320962	0.998531	dally
TPRE000410	1.06789	3.52561	2.86653	1.22992	0.218727	NA	NA
TPRE000411	20.1107	-0.00259293	0.572166	-0.00453178	0.996384	0.998809	NA
TPRE000412	8.33789	-1.21933	0.839093	-1.45315	0.146181	0.998531	NA
TPRE000413	7478.68	-0.0378619	0.133336	-0.28396	0.776441	0.998531	mcm7
TPRE000414	2698.67	0.161285	0.133666	1.20663	0.227576	0.998531	cg5830
TPRE000415	1392.61	0.0560705	0.137498	0.407791	0.683427	0.998531	glg1
TPRE000416	95.4857	0.275715	0.353895	0.779087	0.435928	0.998531	NA
TPRE000417	52.0649	0.110719	0.411986	0.268745	0.788126	0.998531	cg17387
TPRE000418	5412.65	-0.166429	0.1531	-1.08707	0.277008	0.998531	NA
TPRE000419	964.984	0.0719743	0.150416	0.478503	0.632292	0.998531	cg17508
TPRE000420	1463.25	0.0948405	0.187318	0.506307	0.612641	0.998531	NA
TPRE000421	3122.78	0.197217	0.145779	1.35285	0.176105	0.998531	NA
TPRE000422	3565.8	0.0474916	0.15526	0.305884	0.759693	0.998531	ttk
TPRE000423	72.1068	0.490953	0.388441	1.26391	0.206264	0.998531	NA
TPRE000424	880.894	-0.127448	0.199164	-0.639914	0.522229	0.998531	NA
TPRE000425	1040.15	0.00444262	0.147271	0.0301662	0.975935	0.998564	NA
TPRE000426	0.484176	-0.968833	3.91003	-0.247782	0.804303	NA	NA
TPRE000427	527.417	0.0431795	0.18911	0.228331	0.819389	0.998531	NA
TPRE000428	12.352	0.209115	0.756481	0.276431	0.782217	0.998531	NA
TPRE000429	4526.34	0.363106	0.885268	0.410165	0.681685	0.998531	NA
TPRE000430	36.2583	0.30935	0.556088	0.556297	0.578008	0.998531	NA
TPRE000431	7060.51	-0.132601	0.507605	-0.261228	0.793917	0.998531	NA
TPRE000432	0.307923	1.73567	4.04591	0.428993	0.667928	NA	NA
TPRE000433	180.874	-0.470519	0.245643	-1.91546	0.0554341	0.879378	NA
TPRE000434	4331.55	0.0349234	0.145513	0.240003	0.810328	0.998531	rpl36
TPRE000435	130.304	0.0707353	0.268363	0.263581	0.792103	0.998531	cg18528
TPRE000436	797.372	0.216199	0.170801	1.26579	0.205588	0.998531	NA
TPRE000437	347.341	0.0500668	0.188805	0.265177	0.790873	0.998531	NA
TPRE000438	1233.68	-0.0567226	0.166205	-0.341281	0.732892	0.998531	cg11660
TPRE000439	9524.17	-0.139903	0.140176	-0.998053	0.318253	0.998531	NA
TPRE000440	1157.77	0.265937	0.154926	1.71655	0.0860622	0.962706	cg33144
TPRE000441	292.093	0.202109	0.179357	1.12686	0.259803	0.998531	cg12935
TPRE000442	766.169	0.255571	0.183722	1.39108	0.164203	0.998531	jim
TPRE000443	63.0988	0.21135	0.308492	0.685105	0.493278	0.998531	NA
TPRE000444	3365.61	-0.480125	0.279162	-1.71988	0.0854539	0.958503	cg12079
TPRE000445	4561.58	0.0604247	0.130074	0.46454	0.642261	0.998531	rpl12
TPRE000446	4417.79	-0.203328	0.136071	-1.49428	0.135103	0.998531	l(1)g0320
TPRE000447	0.200135	-1.00365	4.08047	-0.245963	0.805711	NA	NA
TPRE000448	197.537	0.600015	0.284454	2.10935	0.0349141	0.76186	NA
TPRE000449	1937.14	0.0138884	0.135366	0.102598	0.918282	0.998531	cg2258
TPRE000450	1960.12	-0.0906857	0.140322	-0.64627	0.518105	0.998531	cg5885
TPRE000451	2865.47	-0.0152367	0.238247	-0.0639531	0.949008	0.998531	NA
TPRE000452	2420.05	-0.268055	0.15566	-1.72205	0.0850605	0.957314	med17
TPRE000453	1424.81	-0.153013	0.1571	-0.973982	0.330065	0.998531	aph-1
TPRE000454	2430.09	-0.12348	0.172755	-0.714773	0.47475	0.998531	spict
TPRE000455	613.403	-0.0165986	0.16654	-0.0996674	0.920608	0.998531	cg5869
TPRE000456	2579.75	-0.326374	0.172679	-1.89006	0.0587499	0.896959	NA
TPRE000457	3291.13	0.15164	0.146955	1.03188	0.302127	0.998531	cg34401
TPRE000458	3617.45	0.465255	0.173147	2.68705	0.00720854	0.421336	cg8745
TPRE000459	162.557	0.607033	0.279722	2.17013	0.0299969	0.725882	cg17323
TPRE000460	1918.35	-0.12654	0.233056	-0.542961	0.587157	0.998531	cg12913
TPRE000461	30.6263	0.694827	0.553598	1.25511	0.209438	0.998531	NA
TPRE000462	8.43005	-0.803371	1.1437	-0.702434	0.482409	0.998531	NA
TPRE000463	0.414733	2.17847	4.00966	0.543305	0.58692	NA	NA
TPRE000464	73.6326	-0.612919	0.423258	-1.4481	0.147589	0.998531	NA
TPRE000465	178.966	-0.274167	0.39284	-0.697909	0.485234	0.998531	NA
TPRE000466	675.342	0.0677357	0.24647	0.274823	0.783452	0.998531	NA
TPRE000467	764.244	0.218327	0.178556	1.22274	0.22143	0.998531	cap
TPRE000468	265.886	0.00586982	0.23145	0.0253611	0.979767	0.998564	NA
TPRE000469	433.863	-0.0980833	0.157628	-0.622246	0.53378	0.998531	cg3955
TPRE000470	3428.52	0.0195737	0.311147	0.0629082	0.94984	0.998531	NA
TPRE000471	676.401	0.370915	0.284549	1.30352	0.192397	0.998531	rnasex25
TPRE000472	835.913	0.0583466	0.138992	0.419784	0.674643	0.998531	cg6123
TPRE000473	4018.48	-0.17508	0.135632	-1.29084	0.196758	0.998531	NA
TPRE000474	2721.48	0.24683	0.180839	1.36492	0.172279	0.998531	NA
TPRE000475	10546	0.0681523	0.157457	0.432831	0.665138	0.998531	cg42268
TPRE000476	793.662	0.133625	0.145914	0.91578	0.359782	0.998531	parg
TPRE000477	33.1332	0.349642	0.455229	0.768057	0.442453	0.998531	NA
TPRE000478	179.566	0.0246118	0.245684	0.100176	0.920204	0.998531	trim9
TPRE000479	3722.12	-0.089428	0.14768	-0.605553	0.544811	0.998531	uch-l3
TPRE000480	3293.32	-0.175506	0.132976	-1.31984	0.186889	0.998531	ns4
TPRE000481	885.118	0.105672	0.172183	0.613721	0.5394	0.998531	NA
TPRE000482	1682.4	0.0277952	0.13435	0.206886	0.836099	0.998531	NA
TPRE000483	3530.71	-0.404399	0.247947	-1.63099	0.102893	0.993633	NA
TPRE000484	4181.77	-0.0392703	0.156316	-0.251224	0.801641	0.998531	mle
TPRE000485	1173.8	-0.00867474	0.148219	-0.0585265	0.953329	0.998531	ap-1sigma
TPRE000486	1976.2	0.167282	0.177982	0.93988	0.347279	0.998531	cg31140
TPRE000487	741.344	0.267896	0.169058	1.58464	0.113049	0.998531	NA
TPRE000488	2.47773	1.35226	1.44252	0.937428	0.348538	0.998531	NA
TPRE000489	10.906	0.703517	0.722493	0.973734	0.330188	0.998531	NA
TPRE000490	6995.46	0.0140167	0.176015	0.0796337	0.936529	0.998531	NA
TPRE000491	9053.3	0.0104522	0.185499	0.0563465	0.955066	0.998531	NA
TPRE000492	9974.34	0.0275204	0.127016	0.216669	0.828466	0.998531	rps24
TPRE000493	216.705	-0.507175	0.37622	-1.34808	0.177633	0.998531	NA
TPRE000494	0	NA	NA	NA	NA	NA	NA
TPRE000495	0.949909	-0.622691	2.7508	-0.226367	0.820916	NA	NA
TPRE000496	1952.5	0.0142205	0.162255	0.087643	0.93016	0.998531	NA
TPRE000497	1059.36	0.0442771	0.210105	0.210738	0.833092	0.998531	ank2
TPRE000498	377.816	0.0245557	0.220196	0.111517	0.911206	0.998531	NA
TPRE000499	41964.8	-0.0819252	0.18929	-0.432803	0.665158	0.998531	NA
TPRE000500	188.86	0.00172495	0.275454	0.00626221	0.995004	0.998578	NA
TPRE000501	5178.93	-0.0444888	0.156449	-0.284367	0.776129	0.998531	eif-1a
TPRE000502	2274.28	0.0419349	0.127429	0.329086	0.742091	0.998531	NA
TPRE000503	3530.75	0.0409232	0.182892	0.223756	0.822947	0.998531	NA
TPRE000504	17.2549	0.000515907	0.586889	0.000879054	0.999299	0.999699	cg7432
TPRE000505	6165.29	0.159816	0.184962	0.864049	0.387561	0.998531	NA
TPRE000506	127.045	0.716519	0.348176	2.05792	0.0395975	0.794578	cg13607
TPRE000507	166.375	-0.058192	0.276443	-0.210502	0.833276	0.998531	rootletin
TPRE000508	1779.72	-0.167101	0.214798	-0.777946	0.436601	0.998531	cg8547
TPRE000509	680.318	-0.320309	0.1652	-1.93892	0.0525111	0.870308	cg5359
TPRE000510	2251.34	-0.0543228	0.128977	-0.421182	0.673622	0.998531	NA
TPRE000511	23.5413	0.437147	0.542173	0.806287	0.420077	0.998531	dhc36c
TPRE000512	8499.01	-0.353628	0.146647	-2.41142	0.0158905	0.590211	NA
TPRE000513	8505.91	0.0374216	0.144489	0.258993	0.79564	0.998531	rbcn-3a
TPRE000514	3030.38	0.0338371	0.125058	0.270571	0.786721	0.998531	aats-asn
TPRE000515	1071.8	-0.0216916	0.13738	-0.157895	0.874539	0.998531	cg6674
TPRE000516	3108.36	-0.0312174	0.142001	-0.219839	0.825996	0.998531	cg1371
TPRE000517	476.946	0.75557	0.19442	3.88627	0.000101794	0.019195	NA
TPRE000518	275.694	0.391322	0.764435	0.51191	0.608714	0.998531	NA
TPRE000519	2.64482	4.83345	1.87386	2.57941	0.00989699	0.489656	NA
TPRE000520	116.479	-0.0518745	0.303437	-0.170956	0.864258	0.998531	NA
TPRE000521	2.27936	-1.14704	1.79822	-0.637877	0.523554	0.998531	NA
TPRE000522	736.975	0.234327	0.179301	1.30689	0.19125	0.998531	c3g
TPRE000523	101.751	0.621448	0.307287	2.02237	0.0431381	0.820048	NA
TPRE000524	858.368	-0.0040944	0.158902	-0.0257667	0.979443	0.998564	cg3040
TPRE000525	2047.08	0.0508237	0.168304	0.301975	0.762671	0.998531	NA
TPRE000526	31.3708	-0.262812	0.44009	-0.597178	0.550388	0.998531	cg14127
TPRE000527	7.81559	0.100887	0.861056	0.117167	0.906728	0.998531	NA
TPRE000528	256.438	-0.225457	0.274765	-0.820548	0.411904	0.998531	NA
TPRE000529	457.043	0.00694267	0.276958	0.0250676	0.980001	0.998564	n
TPRE000530	1140.72	-0.139688	0.154451	-0.904415	0.365775	0.998531	cg3527
TPRE000531	4928.27	0.184359	0.161374	1.14244	0.253273	0.998531	NA
TPRE000532	4192.31	0.105438	0.160921	0.655218	0.512328	0.998531	NA
TPRE000533	8097.14	-0.050546	0.124027	-0.407541	0.683611	0.998531	rop
TPRE000534	0.515611	-0.968654	3.82188	-0.253449	0.799921	NA	NA
TPRE000535	34.8931	0.14344	0.428526	0.334728	0.73783	0.998531	NA
TPRE000536	67.0358	0.100588	0.397631	0.252969	0.800292	0.998531	NA
TPRE000537	272.316	0.340112	0.277597	1.2252	0.2205	0.998531	NA
TPRE000538	0.648265	1.48279	3.52937	0.420129	0.674391	NA	NA
TPRE000539	1689.87	0.100563	0.165217	0.608672	0.542742	0.998531	NA
TPRE000540	35.0861	0.231375	0.42669	0.542256	0.587642	0.998531	NA
TPRE000541	1710.58	0.0352766	0.146589	0.240651	0.809826	0.998531	cg7837
TPRE000542	2223.06	-0.0225398	0.181577	-0.124133	0.90121	0.998531	NA
TPRE000543	41.9534	0.790457	0.421785	1.87408	0.0609197	0.915536	hr4
TPRE000544	1535.54	-0.0687908	0.14528	-0.473504	0.635854	0.998531	NA
TPRE000545	24119.6	0.0246765	0.129352	0.19077	0.848706	0.998531	shi
TPRE000546	2512.98	0.14569	0.25689	0.567132	0.570624	0.998531	fu12
TPRE000547	798.868	-0.320253	0.189917	-1.68628	0.0917421	0.9885	NA
TPRE000548	1250.91	0.0911199	0.176919	0.515038	0.606526	0.998531	NA
TPRE000549	1034.12	-0.358624	0.287468	-1.24753	0.212204	0.998531	NA
TPRE000550	400.857	-0.253723	0.172852	-1.46786	0.142141	0.998531	med18
TPRE000551	826.556	-0.0237433	0.177762	-0.133568	0.893744	0.998531	sfl
TPRE000552	43.0137	0.0742481	0.364486	0.203706	0.838583	0.998531	NA
TPRE000553	3.97209	1.27803	1.31054	0.975192	0.329465	0.998531	NA
TPRE000554	38.0213	-0.0205608	0.43263	-0.0475252	0.962095	0.998531	NA
TPRE000555	35.3775	-1.64755	2.87613	-0.572838	0.566755	0.998531	NA
TPRE000556	0	NA	NA	NA	NA	NA	NA
TPRE000557	0	NA	NA	NA	NA	NA	NA
TPRE000558	351.866	-0.0278947	0.292455	-0.0953811	0.924012	0.998531	NA
TPRE000559	0	NA	NA	NA	NA	NA	NA
TPRE000560	0	NA	NA	NA	NA	NA	NA
TPRE000561	0.539498	-2.56306	3.68549	-0.695446	0.486776	NA	NA
TPRE000562	0	NA	NA	NA	NA	NA	NA
TPRE000563	0.138244	0.919906	4.08047	0.225441	0.821636	NA	NA
TPRE000564	0.414733	2.17847	4.00966	0.543305	0.58692	NA	NA
TPRE000565	0	NA	NA	NA	NA	NA	NA
TPRE000566	0	NA	NA	NA	NA	NA	NA
TPRE000567	0	NA	NA	NA	NA	NA	NA
TPRE000568	0	NA	NA	NA	NA	NA	NA
TPRE000569	0	NA	NA	NA	NA	NA	NA
TPRE000570	0	NA	NA	NA	NA	NA	NA
TPRE000571	0	NA	NA	NA	NA	NA	NA
TPRE000572	0	NA	NA	NA	NA	NA	NA
TPRE000573	0	NA	NA	NA	NA	NA	NA
TPRE000574	17.5086	0.210349	0.572239	0.36759	0.713179	0.998531	NA
TPRE000575	0	NA	NA	NA	NA	NA	NA
TPRE000576	1863.35	-0.10591	0.131296	-0.806647	0.41987	0.998531	eip63e
TPRE000577	2542.44	0.00323936	0.122472	0.0264498	0.978899	0.998564	faf
TPRE000578	3031.04	0.0203306	0.156173	0.13018	0.896424	0.998531	cg8771
TPRE000579	3935.4	-0.063034	0.128753	-0.489575	0.624435	0.998531	NA
TPRE000580	669.664	-0.0462797	0.155827	-0.296994	0.766471	0.998531	NA
TPRE000581	270.111	0.542938	0.229535	2.36538	0.0180114	0.61019	NA
TPRE000582	0	NA	NA	NA	NA	NA	NA
TPRE000583	1338.61	0.0606613	0.195286	0.310628	0.756084	0.998531	cg8596
TPRE000584	325.062	-0.240733	0.202361	-1.18962	0.234197	0.998531	NA
TPRE000585	15.976	-0.0909329	0.727731	-0.124954	0.90056	0.998531	tollo
TPRE000586	200.806	0.195924	0.217627	0.900274	0.367974	0.998531	NA
TPRE000587	18.9982	0.287419	0.584374	0.491842	0.622831	0.998531	NA
TPRE000588	16.3549	-0.430161	0.716107	-0.600694	0.548044	0.998531	NA
TPRE000589	91.8332	0.23587	0.286238	0.824035	0.40992	0.998531	toll-6
TPRE000590	0	NA	NA	NA	NA	NA	NA
TPRE000591	7061.92	0.102751	0.130464	0.78758	0.430943	0.998531	rplp2
TPRE000592	2654.11	-0.0732508	0.157374	-0.465456	0.641605	0.998531	NA
TPRE000593	2589.83	-0.373943	0.158239	-2.36316	0.0181197	0.611774	NA
TPRE000594	1946.72	0.0432459	0.146426	0.295342	0.767732	0.998531	cg32544
TPRE000595	996.11	0.350987	0.142979	2.45482	0.0140957	0.568921	NA
TPRE000596	2015.87	-0.177849	0.149911	-1.18637	0.235477	0.998531	cg14439
TPRE000597	1032.67	0.0948663	0.17426	0.544397	0.586169	0.998531	crn
TPRE000598	3699.85	-0.0725409	0.131215	-0.552839	0.580374	0.998531	slga
TPRE000599	475.957	-0.0395257	0.170539	-0.23177	0.816717	0.998531	NA
TPRE000600	362.015	0.204637	0.205269	0.996921	0.318803	0.998531	NA
TPRE000601	4506.16	-0.0327488	0.129733	-0.252433	0.800706	0.998531	cg1440-rc
TPRE000602	802.341	0.0172118	0.151706	0.113455	0.90967	0.998531	cg12162
TPRE000603	1404.84	-0.241816	0.275376	-0.87813	0.379873	0.998531	phkgamma
TPRE000604	11693.9	-0.0429003	0.181242	-0.236702	0.812888	0.998531	NA
TPRE000605	1999.39	0.0423816	0.139661	0.30346	0.761539	0.998531	flo-2
TPRE000606	2007.47	-0.135858	0.178999	-0.758987	0.44786	0.998531	cg9503
TPRE000607	373.605	-0.313438	0.234868	-1.33452	0.182032	0.998531	NA
TPRE000608	877.648	-0.1765	0.199503	-0.884698	0.376319	0.998531	NA
TPRE000609	98.9283	-0.875615	0.414619	-2.11186	0.0346988	0.761065	NA
TPRE000610	63.9178	-0.170009	0.399372	-0.42569	0.670334	0.998531	cg6142
TPRE000611	0.760665	0.301468	3.32421	0.0906887	0.92774	NA	NA
TPRE000612	2062.34	0.053813	0.185842	0.289563	0.77215	0.998531	hdac4
TPRE000613	543.882	-0.0444022	0.160602	-0.276473	0.782185	0.998531	cg15891
TPRE000614	908.214	0.187969	0.141123	1.33195	0.182877	0.998531	NA
TPRE000615	1441.9	0.217676	0.154372	1.41007	0.158518	0.998531	NA
TPRE000616	1686.89	0.00322724	0.145012	0.022255	0.982245	0.998564	cg42358
TPRE000617	23.286	0.370037	0.616256	0.600459	0.5482	0.998531	NA
TPRE000618	903.118	-1.81369	0.320666	-5.65601	1.55e-08	6.73e-06	NA
TPRE000619	351.236	0.300987	0.252262	1.19315	0.23281	0.998531	dcx-emap
TPRE000620	3892.22	0.0058243	0.122027	0.0477297	0.961932	0.998531	NA
TPRE000621	2601.95	0.0210947	0.129013	0.163508	0.870118	0.998531	NA
TPRE000622	1995.19	-0.0528732	0.151156	-0.349793	0.726494	0.998531	NA
TPRE000623	6238.55	0.0482356	0.141196	0.341622	0.732635	0.998531	rpl24
TPRE000624	2165.83	-0.239121	0.15994	-1.49507	0.134896	0.998531	mrpl16
TPRE000625	753.618	0.0955994	0.201462	0.474529	0.635123	0.998531	cg14446
TPRE000626	818.887	-0.19074	0.177478	-1.07473	0.282497	0.998531	park
TPRE000627	12701.5	0.11981	0.205071	0.584238	0.55906	0.998531	mi-2
TPRE000628	515.042	-0.143855	0.191869	-0.749752	0.453404	0.998531	NA
TPRE000629	0.552977	2.58785	3.98451	0.649477	0.51603	NA	NA
TPRE000630	3156.63	-0.0686276	0.136024	-0.504525	0.613893	0.998531	cg9330
TPRE000631	2083.72	-0.0706509	0.13403	-0.527126	0.598106	0.998531	NA
TPRE000632	10256.4	-0.240807	0.136195	-1.76811	0.0770432	0.941754	rpn6
TPRE000633	2036.28	-0.149125	0.137627	-1.08355	0.278565	0.998531	cg10641
TPRE000634	2775.48	-0.118172	0.143383	-0.82417	0.409843	0.998531	NA
TPRE000635	1481.94	0.0313405	0.144528	0.216847	0.828328	0.998531	cg12090
TPRE000636	1421.98	-0.103131	0.138357	-0.745396	0.456032	0.998531	cg12241
TPRE000637	295.19	0.0875127	0.201589	0.434115	0.664205	0.998531	cg9886
TPRE000638	11947.7	0.0593159	0.174989	0.33897	0.734633	0.998531	wah
TPRE000639	443.08	-0.0136674	0.192756	-0.0709051	0.943473	0.998531	cg3420
TPRE000640	1229.08	-0.0792828	0.145022	-0.546693	0.58459	0.998531	NA
TPRE000641	1260.85	-0.0182962	0.176464	-0.103682	0.917421	0.998531	kraken
TPRE000642	7079.09	-0.0495838	0.126676	-0.391423	0.695484	0.998531	cg11984
TPRE000643	136.158	0.0594636	0.260902	0.227916	0.819712	0.998531	NA
TPRE000644	6072.06	0.111909	0.157163	0.712056	0.47643	0.998531	kdm2
TPRE000645	475.36	0.042246	0.163417	0.258516	0.796009	0.998531	cg15525
TPRE000646	3027.6	0.0785852	0.126043	0.623482	0.532968	0.998531	NA
TPRE000647	744.687	-0.144333	0.167448	-0.861957	0.388711	0.998531	NA
TPRE000648	20.8058	-0.915735	0.577776	-1.58493	0.112982	0.998531	NA
TPRE000649	14.1877	-0.432557	0.636779	-0.679288	0.496955	0.998531	cg14905
TPRE000650	89.5951	0.043998	0.299369	0.146969	0.883156	0.998531	NA
TPRE000651	11.4922	0.904833	0.706877	1.28004	0.20053	0.998531	NA
TPRE000652	926.394	-0.0459101	0.140753	-0.326174	0.744293	0.998531	cg32137
TPRE000653	637.925	-0.352098	0.168778	-2.08616	0.0369642	0.78192	NA
TPRE000654	2865.6	0.144052	0.150564	0.956752	0.338692	0.998531	NA
TPRE000655	1886.77	-0.00719403	0.128531	-0.0559712	0.955365	0.998531	cg14562
TPRE000656	2088.2	0.110824	0.150967	0.734095	0.462891	0.998531	schlank
TPRE000657	938.109	-0.302909	0.218423	-1.3868	0.165502	0.998531	stlk
TPRE000658	1000.23	-0.0720699	0.154602	-0.466165	0.641097	0.998531	cg11190
TPRE000659	601.951	0.144918	0.18708	0.774632	0.438557	0.998531	nep4
TPRE000660	1116.97	0.157515	0.172964	0.910683	0.362463	0.998531	NA
TPRE000661	561.109	-0.0380811	0.180294	-0.211217	0.832718	0.998531	NA
TPRE000662	461.023	0.0378709	0.177334	0.213556	0.830893	0.998531	NA
TPRE000663	296.285	-0.131971	0.194067	-0.680031	0.496485	0.998531	NA
TPRE000664	195.372	0.242969	0.21307	1.14032	0.254151	0.998531	NA
TPRE000665	1230.94	-0.107987	0.140304	-0.769665	0.441498	0.998531	NA
TPRE000666	1.14257	0.211386	2.2921	0.0922235	0.92652	NA	NA
TPRE000667	3322.34	0.00752017	0.122631	0.0613237	0.951101	0.998531	NA
TPRE000668	66.426	0.191615	0.365774	0.523861	0.600375	0.998531	NA
TPRE000669	31.1863	-0.344318	0.469633	-0.733165	0.463458	0.998531	NA
TPRE000670	11268.1	-0.0197447	0.123428	-0.159969	0.872906	0.998531	doa
TPRE000671	9387.49	0.130028	0.128332	1.01322	0.310957	0.998531	men
TPRE000672	619.937	0.114816	0.19401	0.591806	0.55398	0.998531	NA
TPRE000673	371.415	0.0551708	0.191952	0.28742	0.773791	0.998531	NA
TPRE000674	12403.7	-0.165626	0.171058	-0.968243	0.332923	0.998531	NA
TPRE000675	481.612	-0.0295192	0.183785	-0.160618	0.872394	0.998531	cg33203
TPRE000676	1588.63	-0.174518	0.172578	-1.01124	0.311901	0.998531	cg5961
TPRE000677	1153.09	0.114531	0.178123	0.642989	0.520232	0.998531	rhogef2
TPRE000678	4945.93	0.0784594	0.179499	0.437103	0.662037	0.998531	NA
TPRE000679	1373.03	-0.254653	0.183282	-1.38941	0.164709	0.998531	NA
TPRE000680	0	NA	NA	NA	NA	NA	NA
TPRE000681	0	NA	NA	NA	NA	NA	NA
TPRE000682	4696.73	-0.282901	0.144913	-1.95221	0.0509136	0.86645	NA
TPRE000683	18.28	1.32172	0.653886	2.02133	0.0432452	0.820099	cg5255
TPRE000684	684.074	0.165666	0.226914	0.730084	0.465339	0.998531	NA
TPRE000685	18.0192	0.177714	0.591957	0.300214	0.764014	0.998531	NA
TPRE000686	1919.42	-0.101871	0.161389	-0.631214	0.527901	0.998531	nup43
TPRE000687	0	NA	NA	NA	NA	NA	NA
TPRE000688	97.5326	0.249132	0.296337	0.840703	0.400514	0.998531	NA
TPRE000689	778.001	-0.191279	0.164154	-1.16524	0.243923	0.998531	NA
TPRE000690	1350.77	-0.0570918	0.158773	-0.359581	0.719161	0.998531	roe1
TPRE000691	1113.52	-0.0556532	0.13761	-0.404428	0.685898	0.998531	mlh1
TPRE000692	99.7453	-0.307007	0.331349	-0.926535	0.354168	0.998531	NA
TPRE000693	2244.41	-0.0979662	0.172791	-0.566962	0.57074	0.998531	fis1
TPRE000694	363.872	0.0476583	0.168063	0.283575	0.776736	0.998531	NA
TPRE000695	1148.24	-0.137196	0.241247	-0.568697	0.569561	0.998531	cg9515
TPRE000696	81.027	0.466032	0.312412	1.49172	0.135771	0.998531	NA
TPRE000697	1118.32	-0.225299	0.148456	-1.51761	0.129112	0.998531	cg32039
TPRE000698	493.067	-0.0206233	0.211177	-0.0976589	0.922203	0.998531	NA
TPRE000699	0.169679	0.919906	4.08047	0.225441	0.821636	NA	NA
TPRE000700	0.276489	1.60387	4.05895	0.395145	0.692736	NA	NA
TPRE000701	13.3111	0.266595	0.685729	0.388775	0.697442	0.998531	NA
TPRE000702	0	NA	NA	NA	NA	NA	NA
TPRE000703	0	NA	NA	NA	NA	NA	NA
TPRE000704	0	NA	NA	NA	NA	NA	NA
TPRE000705	3173.58	0.00374921	0.176312	0.0212646	0.983035	0.998564	mus101
TPRE000706	215.267	-2.89e-05	0.317334	-9.12e-05	0.999927	0.999927	NA
TPRE000707	860.777	-0.327339	0.219663	-1.49019	0.136175	0.998531	NA
TPRE000708	100.931	-0.0375127	0.297954	-0.125901	0.89981	0.998531	cg1665
TPRE000709	113.114	-0.0220121	0.275673	-0.0798487	0.936358	0.998531	cg13397
TPRE000710	1458.22	0.187488	0.181494	1.03303	0.301591	0.998531	NA
TPRE000711	1497.84	-0.213016	0.149864	-1.42139	0.155202	0.998531	NA
TPRE000712	1414.38	-0.151106	0.173571	-0.87057	0.383989	0.998531	cg2990
TPRE000713	4332.47	-0.374324	0.166087	-2.25378	0.0242097	0.662688	NA
TPRE000714	0.169679	0.919906	4.08047	0.225441	0.821636	NA	NA
TPRE000715	0.339358	1.85907	4.0347	0.460771	0.644963	NA	NA
TPRE000716	0.621099	-1.38235	3.12126	-0.442882	0.657851	NA	NA
TPRE000717	0	NA	NA	NA	NA	NA	NA
TPRE000718	4109.67	-0.0704705	0.177798	-0.396352	0.691846	0.998531	cg5694
TPRE000719	1683.46	-0.0436716	0.149925	-0.291289	0.77083	0.998531	cg5808
TPRE000720	4621.85	-0.116014	0.179719	-0.645526	0.518586	0.998531	NA
TPRE000721	417.561	-0.690657	0.277374	-2.48998	0.012775	0.541745	NA
TPRE000722	15.9442	0.600895	0.711961	0.844	0.398669	0.998531	NA
TPRE000723	2402.29	-0.209464	0.144879	-1.44578	0.148238	0.998531	NA
TPRE000724	109.205	-0.76956	0.469985	-1.63742	0.101544	0.993633	NA
TPRE000725	779.986	-0.0121316	0.214499	-0.0565579	0.954897	0.998531	NA
TPRE000726	842.171	0.195057	0.22886	0.852297	0.394049	0.998531	cg11208
TPRE000727	582.022	-0.0942484	0.153292	-0.614829	0.538668	0.998531	NA
TPRE000728	2051.41	-0.0632444	0.147341	-0.429237	0.667751	0.998531	ost48
TPRE000729	2530.28	0.0802539	0.125702	0.638446	0.523184	0.998531	cg9132
TPRE000730	1182.87	0.108112	0.155228	0.696472	0.486134	0.998531	NA
TPRE000731	399.707	0.181262	0.16857	1.07529	0.282244	0.998531	NA
TPRE000732	343.277	0.00895071	0.171725	0.0521223	0.958431	0.998531	NA
TPRE000733	6086.1	0.133838	0.240904	0.555568	0.578506	0.998531	NA
TPRE000734	10710.2	0.262837	0.183858	1.42956	0.152843	0.998531	NA
TPRE000735	464.156	-0.122107	0.166112	-0.735092	0.462283	0.998531	NA
TPRE000736	1874.04	0.00487252	0.128668	0.0378688	0.969792	0.998564	arp14d
TPRE000737	1072.71	0.0361297	0.171352	0.210851	0.833004	0.998531	NA
TPRE000738	1476.76	0.00914274	0.173373	0.0527344	0.957944	0.998531	sut1
TPRE000739	67.5221	0.267841	0.356751	0.750779	0.452786	0.998531	cg8323
TPRE000740	429.643	-0.618254	0.324096	-1.90763	0.056439	0.887063	cht3
TPRE000741	1011.01	0.242182	0.202789	1.19426	0.232378	0.998531	NA
TPRE000742	5008.32	-0.196054	0.159468	-1.22943	0.218912	0.998531	pros45
TPRE000743	2189.62	-0.222619	0.151612	-1.46835	0.142009	0.998531	cg15211
TPRE000744	1388.65	-0.0773699	0.271666	-0.284797	0.775799	0.998531	cg1572
TPRE000745	69.8949	0.220971	0.328946	0.671756	0.501739	0.998531	hml
TPRE000746	8.88817	0.332714	0.810779	0.410363	0.681539	0.998531	NA
TPRE000747	53.3924	-0.258275	0.382788	-0.674722	0.499852	0.998531	NA
TPRE000748	1916.43	0.300749	0.181824	1.65407	0.0981134	0.992274	cg32113
TPRE000749	165.944	0.0493408	0.300421	0.164239	0.869543	0.998531	slv
TPRE000750	2170.54	0.093385	0.161599	0.577883	0.563343	0.998531	cg8578
TPRE000751	3890.27	-0.0245114	0.178882	-0.137026	0.891011	0.998531	NA
TPRE000752	664.575	0.0313247	0.195217	0.160461	0.872518	0.998531	bwa
TPRE000753	535.084	0.325839	0.234703	1.3883	0.165045	0.998531	pr
TPRE000754	8269.25	0.017651	0.162278	0.10877	0.913385	0.998531	r
TPRE000755	1.20453	1.49859	2.26738	0.660933	0.508655	NA	sing
TPRE000756	559.436	0.317466	0.208085	1.52565	0.127096	0.998531	NA
TPRE000757	1666.03	-0.202286	0.153473	-1.31805	0.187487	0.998531	cg18787
TPRE000758	1465.64	-0.0953927	0.144079	-0.662085	0.507917	0.998531	NA
TPRE000759	5483.23	-0.44008	0.260134	-1.69174	0.0906946	0.983475	NA
TPRE000760	1500.8	0.0486805	0.143553	0.339112	0.734526	0.998531	cg3436
TPRE000761	36.9242	0.508474	0.474516	1.07156	0.283917	0.998531	NA
TPRE000762	2648.58	0.26564	0.227431	1.168	0.242806	0.998531	cg9265
TPRE000763	239.489	0.0240652	0.31828	0.0756102	0.939729	0.998531	NA
TPRE000764	0	NA	NA	NA	NA	NA	NA
TPRE000765	161.213	0.190856	0.237893	0.802278	0.422392	0.998531	cg15629
TPRE000766	573.328	-0.171071	0.167323	-1.0224	0.306591	0.998531	cg8460
TPRE000767	28.3612	0.5736	0.490395	1.16967	0.242134	0.998531	chld3
TPRE000768	812.957	-0.106764	0.190391	-0.560763	0.574959	0.998531	lsm7
TPRE000769	1666.4	-0.20513	0.141173	-1.45305	0.146211	0.998531	cg7556
TPRE000770	1839.65	-0.0637827	0.131622	-0.484591	0.627966	0.998531	cg15760
TPRE000771	13.8548	0.410163	0.806153	0.508791	0.610899	0.998531	NA
TPRE000772	73.4323	0.316363	0.306955	1.03065	0.302707	0.998531	NA
TPRE000773	3992.02	-0.0796382	0.158235	-0.503292	0.614759	0.998531	vhappa1-1
TPRE000774	1530.1	-0.056342	0.181148	-0.311027	0.75578	0.998531	NA
TPRE000775	1731.88	-0.235374	0.199148	-1.18191	0.237243	0.998531	NA
TPRE000776	945.87	-0.098846	0.189472	-0.521692	0.601885	0.998531	ssadh
TPRE000777	759.923	0.148584	0.142244	1.04458	0.296218	0.998531	cyp33
TPRE000778	2341.91	-0.106963	0.200813	-0.532651	0.594275	0.998531	cg10672
TPRE000779	5178.66	-0.140147	0.131149	-1.06861	0.285246	0.998531	rac1
TPRE000780	1047.96	-0.135045	0.169412	-0.797139	0.42537	0.998531	exo70
TPRE000781	9275.42	-0.093596	0.159431	-0.587063	0.557162	0.998531	NA
TPRE000782	2650.46	-0.0411012	0.205326	-0.200175	0.841344	0.998531	NA
TPRE000783	1664.78	-0.1869	0.156836	-1.19169	0.233384	0.998531	NA
TPRE000784	239.996	0.0355701	0.210075	0.169321	0.865544	0.998531	NA
TPRE000785	1978.78	-0.0362685	0.151226	-0.239829	0.810463	0.998531	pabp2
TPRE000786	4338.53	-0.0107548	0.127538	-0.0843261	0.932797	0.998531	NA
TPRE000787	5079.71	-0.143751	0.135698	-1.05934	0.289443	0.998531	rad23
TPRE000788	945.778	-0.0315558	0.162694	-0.193958	0.846209	0.998531	NA
TPRE000789	1435.24	0.169891	0.17019	0.998242	0.318162	0.998531	mei-p26
TPRE000790	13694.2	-0.0614932	0.158397	-0.388222	0.697852	0.998531	NA
TPRE000791	188.443	0.194963	0.276355	0.705479	0.480512	0.998531	NA
TPRE000792	3819.31	-0.0865267	0.229112	-0.37766	0.705683	0.998531	cg1882
TPRE000793	1369.9	0.0316176	0.152445	0.207403	0.835695	0.998531	sec3
TPRE000794	13583.4	-0.540047	0.518817	-1.04092	0.297913	0.998531	cg4169
TPRE000795	1681.34	-0.143363	0.151935	-0.943582	0.345383	0.998531	cg9300
TPRE000796	668.221	-0.184362	0.218598	-0.843384	0.399014	0.998531	NA
TPRE000797	2302.48	-0.158768	0.162534	-0.976829	0.328654	0.998531	snx3
TPRE000798	401.994	-0.0574647	0.162714	-0.353164	0.723966	0.998531	NA
TPRE000799	111.139	-0.483917	0.28986	-1.66949	0.0950208	0.991664	cg34229
TPRE000800	506.262	-0.0304526	0.178555	-0.17055	0.864577	0.998531	s2p
TPRE000801	5026.37	0.1963	0.131586	1.4918	0.135752	0.998531	hlh106
TPRE000802	550.846	0.163262	0.216602	0.753743	0.451003	0.998531	NA
TPRE000803	1726.24	-0.122669	0.143533	-0.85464	0.392751	0.998531	zip3
TPRE000804	880.06	0.147305	0.195043	0.755243	0.450103	0.998531	cg34349
TPRE000805	200.324	0.377664	0.223816	1.68739	0.091529	0.9885	sli
TPRE000806	1791.6	-0.271343	0.21499	-1.26212	0.206907	0.998531	NA
TPRE000807	2170.1	-0.0877239	0.142241	-0.616728	0.537414	0.998531	NA
TPRE000808	1.44164	1.19605	2.09829	0.570013	0.568669	NA	NA
TPRE000809	0.614868	1.22327	3.57582	0.342094	0.73228	NA	NA
TPRE000810	1971.66	0.26536	0.130464	2.03397	0.0419545	0.814161	glob1
TPRE000811	10658.3	-0.0521721	0.174816	-0.29844	0.765368	0.998531	cg13192
TPRE000812	2.00543	0.558591	1.72446	0.323922	0.745997	0.998531	NA
TPRE000813	332.954	0.0706649	0.224663	0.314537	0.753113	0.998531	crl
TPRE000814	680.791	-0.000344651	0.158691	-0.00217184	0.998267	0.999174	NA
TPRE000815	525.22	0.0170521	0.193654	0.0880546	0.929833	0.998531	NA
TPRE000816	806.387	-0.209847	0.260073	-0.806877	0.419737	0.998531	nox
TPRE000817	841.701	-0.124074	0.144315	-0.859746	0.389929	0.998531	NA
TPRE000818	674.553	0.3334	0.242247	1.37628	0.168735	0.998531	cg4168
TPRE000819	168.364	0.841414	0.277462	3.03254	0.00242502	0.255112	cht7
TPRE000820	3735.8	0.344165	0.179556	1.91675	0.0552695	0.878161	NA
TPRE000821	2282.42	0.0958737	0.173492	0.552611	0.58053	0.998531	fpps
TPRE000822	832.511	-0.306297	0.32646	-0.938237	0.348123	0.998531	cg11752
TPRE000823	2495.55	-0.243856	0.228513	-1.06715	0.285906	0.998531	cg9350
TPRE000824	183.755	-0.094403	0.242148	-0.389856	0.696643	0.998531	hspc300
TPRE000825	3.27782	-0.789751	1.47322	-0.53607	0.59191	0.998531	NA
TPRE000826	824.749	-0.039565	0.171691	-0.230443	0.817747	0.998531	NA
TPRE000827	1276.77	-0.0372355	0.142651	-0.261026	0.794073	0.998531	NA
TPRE000828	244.944	-0.140491	0.187076	-0.750982	0.452664	0.998531	NA
TPRE000829	151.117	0.184722	0.217876	0.847828	0.396534	0.998531	NA
TPRE000830	518.71	0.127707	0.160476	0.795805	0.426145	0.998531	stet
TPRE000831	47.6243	0.0628277	0.354675	0.177141	0.859397	0.998531	NA
TPRE000832	2.12885	-0.252092	1.91037	-0.131959	0.895016	0.998531	NA
TPRE000833	394.972	-2.30103	0.369354	-6.22988	4.67e-10	2.59e-07	NA
TPRE000834	2.43833	-0.795361	1.86403	-0.426689	0.669606	0.998531	NA
TPRE000835	1321.16	-0.0580951	0.153417	-0.378675	0.704929	0.998531	cg5276
TPRE000836	2174.01	0.112339	0.143022	0.785469	0.432179	0.998531	NA
TPRE000837	5332.35	0.315472	0.196778	1.60319	0.108894	0.998531	ca-alpha1t
TPRE000838	57.3108	0.69632	0.462168	1.50664	0.131903	0.998531	NA
TPRE000839	97.4967	0.277667	0.334561	0.829945	0.40657	0.998531	NA
TPRE000840	1072.72	0.0996091	0.253358	0.393156	0.694204	0.998531	NA
TPRE000841	714.217	0.0225595	0.233511	0.0966099	0.923036	0.998531	cg9577
TPRE000842	1642.63	-0.00264538	0.173999	-0.0152034	0.98787	0.998578	cpsf160
TPRE000843	2467.47	-0.0606334	0.139536	-0.434536	0.6639	0.998531	ctf4
TPRE000844	1117.34	-0.0976458	0.148289	-0.658484	0.510227	0.998531	NA
TPRE000845	159.419	0.149826	0.258237	0.580189	0.561787	0.998531	NA
TPRE000846	26.4177	-0.0186067	0.480476	-0.0387255	0.969109	0.998564	NA
TPRE000847	1.00308	-0.339508	2.65636	-0.127809	0.8983	NA	NA
TPRE000848	0	NA	NA	NA	NA	NA	NA
TPRE000849	2.57077	-0.350559	1.42476	-0.246048	0.805645	0.998531	NA
TPRE000850	177.339	0.406248	0.429833	0.94513	0.344593	0.998531	NA
TPRE000851	932.981	-0.0096941	0.140273	-0.0691087	0.944903	0.998531	NA
TPRE000852	1543.28	-0.0530015	0.16138	-0.328426	0.742589	0.998531	aos1
TPRE000853	1241.91	-0.674512	0.604113	-1.11653	0.264194	0.998531	NA
TPRE000854	1130.23	-0.24322	0.184395	-1.31902	0.187164	0.998531	NA
TPRE000855	3162.46	-0.210136	0.223528	-0.940088	0.347172	0.998531	NA
TPRE000856	726.79	-0.0353217	0.15533	-0.227398	0.820114	0.998531	eip55e
TPRE000857	23.6999	0.337522	0.544108	0.620321	0.535046	0.998531	NA
TPRE000858	602.483	-0.165597	0.187507	-0.883154	0.377153	0.998531	NA
TPRE000859	623.257	-0.268963	0.189399	-1.42008	0.155583	0.998531	gk
TPRE000860	1044.2	-0.148512	0.16297	-0.911285	0.362145	0.998531	cg7330
TPRE000861	844.281	0.402034	0.192014	2.09377	0.0362804	0.778082	NA
TPRE000862	0	NA	NA	NA	NA	NA	NA
TPRE000863	5.37912	-0.285595	1.02048	-0.279864	0.779582	0.998531	NA
TPRE000864	0	NA	NA	NA	NA	NA	NA
TPRE000865	2456.47	-0.0899112	0.152215	-0.590684	0.554732	0.998531	cg6712
TPRE000866	1493.88	-0.0781137	0.144181	-0.541775	0.587974	0.998531	NA
TPRE000867	1352.68	0.397294	0.235139	1.68961	0.0911018	0.985358	NA
TPRE000868	1584.13	-0.0587541	0.138338	-0.424713	0.671046	0.998531	cg1104
TPRE000869	1161.67	0.0100772	0.17469	0.0576865	0.953998	0.998531	mrpl45
TPRE000870	605.445	-0.13523	0.21179	-0.638507	0.523143	0.998531	cg14817
TPRE000871	22774.8	-0.0965411	0.161977	-0.596015	0.551165	0.998531	crc
TPRE000872	2700.83	0.00982143	0.17869	0.0549634	0.956168	0.998531	NA
TPRE000873	4527.81	0.238384	0.165211	1.44291	0.149046	0.998531	NA
TPRE000874	3072.57	-0.159376	0.124212	-1.28309	0.19946	0.998531	NA
TPRE000875	749.653	0.0823685	0.146086	0.563836	0.572866	0.998531	NA
TPRE000876	3959.59	-0.0167827	0.137271	-0.12226	0.902693	0.998531	synaptogyrin
TPRE000877	0.414733	2.17847	4.00966	0.543305	0.58692	NA	NA
TPRE000878	68.9794	0.185915	0.412814	0.450359	0.652452	0.998531	NA
TPRE000879	28.5478	0.524217	0.483326	1.0846	0.278097	0.998531	NA
TPRE000880	2697.67	-0.100769	0.148552	-0.678341	0.497555	0.998531	kdm4b
TPRE000881	3926.34	-0.00971401	0.184041	-0.0527818	0.957906	0.998531	impl2
TPRE000882	2145.45	-0.373629	0.266179	-1.40367	0.160416	0.998531	cg3214
TPRE000883	9.40227	0.137176	0.923704	0.148506	0.881943	0.998531	NA
TPRE000884	1400.79	0.0696478	0.135196	0.515163	0.606439	0.998531	sec8
TPRE000885	1732.04	-0.176622	0.130364	-1.35484	0.17547	0.998531	NA
TPRE000886	1471.84	0.149191	0.137955	1.08145	0.279498	0.998531	arp66b
TPRE000887	3213.36	-0.138109	0.134277	-1.02854	0.303697	0.998531	deltacop
TPRE000888	2079.88	0.0977553	0.134004	0.729494	0.465699	0.998531	cg3532
TPRE000889	1141.73	-0.0997643	0.138248	-0.721634	0.47052	0.998531	cg18347
TPRE000890	9432.54	-0.158779	0.146643	-1.08276	0.278914	0.998531	vha26
TPRE000891	952.164	0.170061	0.152194	1.1174	0.263825	0.998531	vinc
TPRE000892	806.76	-0.13091	0.165688	-0.790096	0.429472	0.998531	taf8
TPRE000893	726.722	-0.0297382	0.168724	-0.176253	0.860095	0.998531	ggamma1
TPRE000894	382.909	0.0042881	0.185509	0.0231154	0.981558	0.998564	NA
TPRE000895	3517.25	-0.130959	0.295528	-0.443137	0.657667	0.998531	cg9836
TPRE000896	2507.53	0.0168129	0.165484	0.101598	0.919075	0.998531	NA
TPRE000897	18926.1	-0.0772591	0.122826	-0.629014	0.52934	0.998531	NA
TPRE000898	33.8948	-0.40942	0.504938	-0.810832	0.417462	0.998531	cg7759
TPRE000899	982.937	-0.0399693	0.223147	-0.179116	0.857846	0.998531	drip
TPRE000900	797.523	-0.16327	0.171328	-0.952967	0.340607	0.998531	cg16912
TPRE000901	1350.75	0.29484	0.142352	2.07121	0.0383396	0.788756	NA
TPRE000902	29.9474	-0.068108	0.469053	-0.145203	0.884551	0.998531	NA
TPRE000903	934.268	-0.122324	0.177071	-0.69082	0.489679	0.998531	NA
TPRE000904	170.814	0.571398	0.224782	2.54201	0.0110218	0.51473	NA
TPRE000905	0.955205	3.36098	2.9778	1.12868	0.259034	NA	NA
TPRE000906	212.594	0.149636	0.233089	0.641968	0.520894	0.998531	unc-4
TPRE000907	191.164	0.2328	0.233762	0.995886	0.319306	0.998531	myo10a
TPRE000908	353.677	0.252417	0.200119	1.26134	0.207188	0.998531	NA
TPRE000909	0.617813	0.217062	3.58387	0.0605665	0.951704	NA	NA
TPRE000910	62.0241	-0.286757	0.537773	-0.533231	0.593874	0.998531	cg13566
TPRE000911	15.1194	0.192393	0.707933	0.271767	0.785801	0.998531	NA
TPRE000912	1243.52	-0.0627949	0.148663	-0.422398	0.672734	0.998531	cg3590
TPRE000913	2341.63	-0.0998176	0.205941	-0.48469	0.627896	0.998531	cg9628
TPRE000914	403.365	0.322079	0.247501	1.30132	0.193149	0.998531	cg6981
TPRE000915	226.454	0.761319	0.279239	2.72641	0.00640283	0.416044	NA
TPRE000916	8.4497	-0.998961	0.799943	-1.24879	0.211742	0.998531	NA
TPRE000917	9.89689	0.227042	1.07558	0.211089	0.832818	0.998531	NA
TPRE000918	14604.5	-0.564226	0.632656	-0.891837	0.37248	0.998531	acon
TPRE000919	19.6236	-0.340873	0.646934	-0.526906	0.598259	0.998531	NA
TPRE000920	7786.14	0.0163153	0.150373	0.108499	0.9136	0.998531	NA
TPRE000921	114.353	0.294274	0.302913	0.971481	0.331309	0.998531	alstr
TPRE000922	29.6175	0.024072	0.495836	0.0485482	0.961279	0.998531	NA
TPRE000923	2452.18	-0.0630176	0.240463	-0.262068	0.793269	0.998531	NA
TPRE000924	4211.8	-0.127608	0.199409	-0.639929	0.522219	0.998531	NA
TPRE000925	371.045	-0.259082	0.179749	-1.44135	0.149484	0.998531	NA
TPRE000926	932.213	-0.334721	0.278978	-1.19981	0.230211	0.998531	cg4984
TPRE000927	511.131	-0.284813	0.269305	-1.05758	0.290245	0.998531	cg4866
TPRE000928	29358.3	-0.867365	0.718846	-1.20661	0.227583	0.998531	cg9090
TPRE000929	3867.66	0.0860082	0.149061	0.576999	0.56394	0.998531	NA
TPRE000930	4351.53	-0.0581938	0.137628	-0.422833	0.672417	0.998531	cg9947
TPRE000931	3231.21	-0.464627	0.294092	-1.57987	0.114137	0.998531	pgm
TPRE000932	1094.79	0.0803891	0.154683	0.519701	0.603272	0.998531	cg2263
TPRE000933	209.414	0.100006	0.245908	0.406678	0.684244	0.998531	takr99d
TPRE000934	1132.2	0.110959	0.141601	0.783605	0.433272	0.998531	sply
TPRE000935	3138.17	0.0108339	0.158356	0.0684151	0.945455	0.998531	NA
TPRE000936	1283.23	0.0405564	0.155627	0.2606	0.794401	0.998531	cg10249
TPRE000937	2226.1	-0.0833659	0.132489	-0.629229	0.529199	0.998531	NA
TPRE000938	3571.85	-0.283927	0.149954	-1.89342	0.0583019	0.895037	dnapol-eta
TPRE000939	0.169679	0.919906	4.08047	0.225441	0.821636	NA	NA
TPRE000940	8631.32	-0.0504988	0.171931	-0.293716	0.768975	0.998531	NA
TPRE000941	772.828	-0.0878818	0.1687	-0.520934	0.602413	0.998531	cg17652
TPRE000942	1594.95	0.136401	0.138854	0.982332	0.325936	0.998531	NA
TPRE000943	5969.36	-0.22199	0.146908	-1.51109	0.130767	0.998531	sno
TPRE000944	2309.33	-0.420221	0.312898	-1.343	0.179273	0.998531	NA
TPRE000945	41.9384	-0.915207	0.386726	-2.36655	0.0179548	0.61019	cg11342
TPRE000946	1853.44	-0.216096	0.135562	-1.59408	0.110919	0.998531	cg33695
TPRE000947	229.629	0.0308757	0.251008	0.123007	0.902102	0.998531	cg14646
TPRE000948	100.919	-0.268558	0.360686	-0.744575	0.456528	0.998531	NA
TPRE000949	560.08	-0.132778	0.185994	-0.713881	0.475301	0.998531	spn-f
TPRE000950	10420.2	-0.0838627	0.12954	-0.647387	0.517381	0.998531	exba
TPRE000951	226.81	-0.000516013	0.204567	-0.00252246	0.997987	0.999087	aats-ser
TPRE000952	1212.53	0.195597	0.148724	1.31516	0.188454	0.998531	NA
TPRE000953	5730.28	0.0835831	0.259156	0.32252	0.747058	0.998531	NA
TPRE000954	754.356	-0.085363	0.174964	-0.48789	0.625628	0.998531	NA
TPRE000955	1464.89	-0.0620731	0.146715	-0.423086	0.672232	0.998531	e(y)1
TPRE000956	5009.03	0.10064	0.147193	0.68373	0.494146	0.998531	cg3860
TPRE000957	1894.49	-0.0671453	0.130748	-0.513549	0.607568	0.998531	cg5174
TPRE000958	0	NA	NA	NA	NA	NA	NA
TPRE000959	897.612	-0.179267	0.233419	-0.768005	0.442484	0.998531	NA
TPRE000960	0.32658	1.80702	4.03932	0.447358	0.654617	NA	NA
TPRE000961	550.701	-0.273587	0.206941	-1.32205	0.186152	0.998531	cg13298
TPRE000962	520.273	-0.608113	0.345774	-1.7587	0.0786282	0.946752	cg11842
TPRE000963	3093.57	-0.0882466	0.13807	-0.639142	0.52273	0.998531	pros25
TPRE000964	501.626	-0.0465493	0.236122	-0.197141	0.843718	0.998531	NA
TPRE000965	1433.3	-0.0693794	0.137047	-0.506245	0.612684	0.998531	NA
TPRE000966	3078.37	0.127378	0.181239	0.70282	0.482168	0.998531	cg6511
TPRE000967	1329.53	0.111412	0.166102	0.670745	0.502383	0.998531	cg34357
TPRE000968	0	NA	NA	NA	NA	NA	NA
TPRE000969	844.955	0.511422	0.273455	1.87022	0.0614533	0.918964	NA
TPRE000970	1605.07	-0.0782993	0.166703	-0.469693	0.638574	0.998531	NA
TPRE000971	795.854	-0.262068	0.201398	-1.30125	0.193175	0.998531	mat1
TPRE000972	678.798	-0.216929	0.210632	-1.0299	0.303059	0.998531	chrac-16
TPRE000973	2427.29	-0.268106	0.165401	-1.62094	0.105031	0.99701	NA
TPRE000974	13607.4	-0.2236	0.135011	-1.65616	0.0976887	0.992274	eef1delta
TPRE000975	9693.06	-0.479466	0.502158	-0.954811	0.339673	0.998531	NA
TPRE000976	1492.58	-0.0677146	0.129396	-0.523313	0.600756	0.998531	trc8
TPRE000977	13714.7	-0.221194	0.140345	-1.57608	0.115008	0.998531	NA
TPRE000978	209.255	-0.0468585	0.211689	-0.221356	0.824815	0.998531	cg34140
TPRE000979	201.663	-0.319651	0.257729	-1.24026	0.214878	0.998531	NA
TPRE000980	411.918	-0.01529	0.198102	-0.0771825	0.938478	0.998531	mob3
TPRE000981	15536	-0.540675	0.550873	-0.981487	0.326353	0.998531	cg3731
TPRE000982	1263.81	-0.00266221	0.13101	-0.0203207	0.983788	0.998564	cg5498
TPRE000983	839.059	-0.219056	0.234571	-0.933857	0.350378	0.998531	modsp
TPRE000984	750.828	0.122201	0.160947	0.759262	0.447696	0.998531	cg4159
TPRE000985	3182.27	0.000274621	0.143917	0.00190819	0.998477	0.999277	cg7956
TPRE000986	1933.55	0.136833	0.148677	0.920341	0.357395	0.998531	unc-115b
TPRE000987	7.83967	1.63916	0.911617	1.79808	0.0721641	0.941754	NA
TPRE000988	1044.73	-0.0401068	0.169546	-0.236555	0.813002	0.998531	NA
TPRE000989	5465.87	0.209659	0.134974	1.55333	0.120344	0.998531	NA
TPRE000990	2481.5	-0.139349	0.171878	-0.810741	0.417515	0.998531	s
TPRE000991	99.9426	0.547059	0.312918	1.74825	0.0804208	0.949977	NA
TPRE000992	263.179	0.358617	0.207829	1.72554	0.0844298	0.957314	NA
TPRE000993	331.967	0.0574614	0.19748	0.290974	0.771071	0.998531	lost
TPRE000994	2748.45	-0.184245	0.17577	-1.04822	0.294538	0.998531	cg6439
TPRE000995	999.915	-0.0956077	0.157425	-0.607323	0.543637	0.998531	NA
TPRE000996	384.198	-0.255093	0.177435	-1.43767	0.150529	0.998531	cg2023
TPRE000997	1179.56	0.0423076	0.163191	0.259251	0.795441	0.998531	ird1
TPRE000998	1121.51	0.432726	0.167023	2.59081	0.00957499	0.478462	NA
TPRE000999	1260.91	0.0878991	0.143554	0.612308	0.540334	0.998531	cg9286
TPRE001000	591.262	0.0223181	0.162103	0.137678	0.890495	0.998531	cg10903
TPRE001001	485.925	-0.232342	0.189331	-1.22718	0.219757	0.998531	NA
TPRE001002	0	NA	NA	NA	NA	NA	NA
TPRE001003	764.121	-0.0446852	0.239286	-0.186744	0.851862	0.998531	wg
TPRE001004	127.455	-0.305901	0.304913	-1.00324	0.315745	0.998531	NA
TPRE001005	16.6197	0.281015	0.693042	0.40548	0.685125	0.998531	wnt10
TPRE001006	9084.5	0.277738	0.168902	1.64437	0.100099	0.992274	ninac
TPRE001007	1530.49	0.0622398	0.135069	0.460799	0.644943	0.998531	ico
TPRE001008	7520.43	-0.00119264	0.141556	-0.00842525	0.993278	0.998578	ndae1
TPRE001009	2740.18	-0.105366	0.160825	-0.65516	0.512365	0.998531	NA
TPRE001010	1.19077	2.50579	2.57435	0.973368	0.33037	NA	NA
TPRE001011	614.068	0.255008	0.227457	1.12113	0.262235	0.998531	NA
TPRE001012	0	NA	NA	NA	NA	NA	NA
TPRE001013	1594.94	-0.149486	0.206536	-0.723776	0.469203	0.998531	esg
TPRE001014	0	NA	NA	NA	NA	NA	NA
TPRE001015	0	NA	NA	NA	NA	NA	NA
TPRE001016	7402.23	-0.234548	0.157643	-1.48784	0.136793	0.998531	NA
TPRE001017	574.093	-0.274164	0.225576	-1.21539	0.224217	0.998531	NA
TPRE001018	1114.42	0.00835475	0.137231	0.060881	0.951454	0.998531	eogt
TPRE001019	217.35	-0.0636763	0.195859	-0.325113	0.745096	0.998531	cg18173
TPRE001020	344.911	-0.18834	0.211049	-0.8924	0.372179	0.998531	NA
TPRE001021	3349.93	-0.262036	0.182816	-1.43333	0.151763	0.998531	slmo
TPRE001022	32.1262	-0.672936	2.16795	-0.310402	NA	NA	NA
TPRE001023	149.362	-0.0636149	0.234632	-0.271127	0.786294	0.998531	NA
TPRE001024	171.766	0.240633	0.228276	1.05414	0.291821	0.998531	NA
TPRE001025	1346.18	0.0149094	0.142517	0.104615	0.916682	0.998531	mdy
TPRE001026	111.238	0.135314	0.287444	0.470749	0.63782	0.998531	NA
TPRE001027	882.737	-0.454508	0.185717	-2.44731	0.0143928	0.5708	NA
TPRE001028	4346.75	-0.0796352	0.119851	-0.664453	0.506401	0.998531	baz
TPRE001029	2372.43	-0.0351885	0.141661	-0.248399	0.803826	0.998531	NA
TPRE001030	1.22383	-0.462265	2.51835	-0.183559	0.85436	NA	NA
TPRE001031	1.50583	1.87548	1.96924	0.952389	0.3409	NA	NA
TPRE001032	854.399	-0.212026	0.165457	-1.28146	0.200032	0.998531	cych
TPRE001033	7.20115	-0.370589	0.929187	-0.398831	0.690018	0.998531	NA
TPRE001034	143.304	-0.29549	0.295112	-1.00128	0.316692	0.998531	dll
TPRE001035	262.271	-0.133639	0.231653	-0.576891	0.564013	0.998531	NA
TPRE001036	3853.32	0.0804125	0.13031	0.617084	0.537179	0.998531	rpl7
TPRE001037	929.868	-0.34732	0.187854	-1.84888	0.0644745	0.918964	NA
TPRE001038	1560.9	-0.386184	0.166785	-2.31546	0.0205876	0.646292	NA
TPRE001039	100.976	0.48054	0.293417	1.63774	0.101477	0.993633	NA
TPRE001040	0.138244	0.919906	4.08047	0.225441	0.821636	NA	NA
TPRE001041	161.861	-0.0618218	0.253528	-0.243846	0.80735	0.998531	NA
TPRE001042	6829.31	0.0326493	0.147537	0.221296	0.824862	0.998531	NA
TPRE001043	1650.11	-0.0186676	0.13119	-0.142294	0.886847	0.998531	NA
TPRE001044	204.116	1.8724	0.770186	2.4311	0.0150532	0.588165	NA
TPRE001045	1013.66	0.105467	0.150537	0.700605	0.48355	0.998531	cg6325
TPRE001046	3346.7	-0.152601	0.157465	-0.969112	0.332489	0.998531	NA
TPRE001047	1.74537	-0.413042	2.02786	-0.203683	0.838601	NA	NA
TPRE001048	478.323	0.141913	0.170213	0.83374	0.404427	0.998531	NA
TPRE001049	3145.27	0.0799815	0.138743	0.576473	0.564295	0.998531	cg12360
TPRE001050	1752.68	0.128258	0.150727	0.850928	0.394809	0.998531	trf4-1
TPRE001051	0.806153	-1.82425	2.87176	-0.635237	0.525274	NA	NA
TPRE001052	2137.9	-0.271472	0.294662	-0.921301	0.356893	0.998531	cg9572
TPRE001053	4.41801	-1.04323	1.06611	-0.978535	0.32781	0.998531	cg14892
TPRE001054	396.133	-0.314074	0.251481	-1.2489	0.211702	0.998531	NA
TPRE001055	0.188336	0.919906	4.08047	0.225441	0.821636	NA	NA
TPRE001056	2744.8	-0.315982	0.203145	-1.55545	0.119839	0.998531	cg9804
TPRE001057	5062.25	0.00172386	0.150865	0.0114265	0.990883	0.998578	cg14299
TPRE001058	398.508	-0.0530187	0.175518	-0.30207	0.762598	0.998531	NA
TPRE001059	2243.79	0.0435577	0.171614	0.253813	0.79964	0.998531	cg9044
TPRE001060	2226.63	0.052893	0.135493	0.390374	0.69626	0.998531	cg9186
TPRE001061	999.783	-0.142533	0.15794	-0.902451	0.366817	0.998531	NA
TPRE001062	20.4849	-0.498306	0.543379	-0.917051	0.359116	0.998531	NA
TPRE001063	147.36	-0.0828267	0.237944	-0.348093	0.72777	0.998531	NA
TPRE001064	26.2387	-0.0551629	0.499442	-0.110449	0.912053	0.998531	NA
TPRE001065	69.7211	-0.097048	0.298937	-0.324644	0.745451	0.998531	NA
TPRE001066	3143.27	0.26141	0.133407	1.95949	0.0500549	0.864591	uex
TPRE001067	730.873	-0.0664534	0.161104	-0.412487	0.679982	0.998531	fanci
TPRE001068	510.811	0.0178982	0.201341	0.0888949	0.929165	0.998531	phcl
TPRE001069	299.154	0.379557	0.189514	2.00279	0.0451996	0.83879	NA
TPRE001070	31.5128	0.0812151	0.441781	0.183836	0.854142	0.998531	NA
TPRE001071	399.782	0.768472	0.386041	1.99065	0.0465194	0.850805	NA
TPRE001072	785.77	-0.0484227	0.17993	-0.26912	0.787837	0.998531	NA
TPRE001073	754.677	-0.0275555	0.186977	-0.147373	0.882837	0.998531	NA
TPRE001074	822.505	0.0591052	0.169043	0.349645	0.726605	0.998531	cg3353
TPRE001075	6594.11	0.149276	0.153832	0.97038	0.331857	0.998531	puf68
TPRE001076	1313.95	-0.147442	0.1474	-1.00028	0.317173	0.998531	cm
TPRE001077	823.955	0.0229638	0.170806	0.134444	0.893052	0.998531	cg1597
TPRE001078	685.114	-0.422369	0.337997	-1.24962	0.211437	0.998531	cg43346
TPRE001079	732.774	0.298822	0.213865	1.39724	0.162341	0.998531	slik
TPRE001080	638.524	0.0398011	0.224797	0.177053	0.859467	0.998531	NA
TPRE001081	4281.76	0.313098	0.157587	1.98683	0.046941	0.851413	NA
TPRE001082	960.527	0.0702937	0.167381	0.419963	0.674513	0.998531	cg7922
TPRE001083	5.85422	1.07158	1.17728	0.910221	0.362706	0.998531	NA
TPRE001084	5.88691	-0.67177	0.984374	-0.682434	0.494965	0.998531	NA
TPRE001085	1225.92	-0.054459	0.190191	-0.286339	0.774619	0.998531	NA
TPRE001086	52.9259	0.217907	0.408766	0.533083	0.593976	0.998531	NA
TPRE001087	89.2903	0.225226	0.306347	0.735198	0.462219	0.998531	NA
TPRE001088	20.1723	-1.26357	1.09267	-1.1564	0.247518	0.998531	NA
TPRE001089	899.252	-0.000638475	0.184306	-0.0034642	0.997236	0.998809	start1
TPRE001090	604.421	0.245532	0.298624	0.822211	0.410957	0.998531	cg9547
TPRE001091	14542.6	-0.373642	0.161124	-2.31898	0.0203962	0.646292	NA
TPRE001092	1559.3	0.225637	0.143537	1.57198	0.115955	0.998531	vri
TPRE001093	0.961783	-1.21963	2.43599	-0.500673	0.616602	NA	NA
TPRE001094	28.5575	0.877585	0.475835	1.8443	0.0651388	0.918964	NA
TPRE001095	361.963	0.186496	0.191553	0.973599	0.330256	0.998531	NA
TPRE001096	2853.65	0.396262	0.147472	2.68702	0.00720917	0.421336	NA
TPRE001097	824.296	-0.13147	0.17662	-0.744368	0.456654	0.998531	cg16771
TPRE001098	11.152	-2.62838	2.56157	-1.02608	0.304854	0.998531	cg11158
TPRE001099	466.043	0.208929	0.207456	1.0071	0.313888	0.998531	NA
TPRE001100	15.7062	0.618164	0.647182	0.955163	0.339495	0.998531	NA
TPRE001101	7.67725	-0.197994	0.887796	-0.223018	0.823522	0.998531	NA
TPRE001102	1231.5	0.202903	0.175904	1.15349	0.24871	0.998531	lin29
TPRE001103	0	NA	NA	NA	NA	NA	NA
TPRE001104	3.28975	3.18436	1.53989	2.06791	0.0386486	0.789957	NA
TPRE001105	3952.89	0.00489168	0.133346	0.0366842	0.970737	0.998564	cg6415
TPRE001106	608.177	0.018591	0.172202	0.10796	0.914027	0.998531	cg8083
TPRE001107	791.951	0.0954318	0.230501	0.414018	0.678861	0.998531	NA
TPRE001108	2724.13	0.180676	0.162866	1.10936	0.267277	0.998531	cg33156
TPRE001109	1475.71	0.17468	0.165035	1.05844	0.289854	0.998531	NA
TPRE001110	198.635	-0.000902004	0.277735	-0.00324772	0.997409	0.998809	NA
TPRE001111	0	NA	NA	NA	NA	NA	NA
TPRE001112	8.12931	0.734703	1.01922	0.720846	0.471004	0.998531	cg6472
TPRE001113	3407.31	-0.214875	0.201819	-1.06469	0.287016	0.998531	NA
TPRE001114	4752.83	-0.0348096	0.166759	-0.208742	0.83465	0.998531	NA
TPRE001115	702.961	-0.196816	0.268565	-0.732845	0.463653	0.998531	NA
TPRE001116	569.626	-4.09549	0.318367	-12.864	7.17e-38	3.59e-34	cg4757
TPRE001117	343.786	-0.158989	0.193092	-0.823384	0.410289	0.998531	vps16b
TPRE001118	8302.98	0.141128	0.180447	0.782102	0.434155	0.998531	NA
TPRE001119	4618.3	-0.211622	0.18724	-1.13022	0.258384	0.998531	myd88
TPRE001120	946.961	0.124065	0.168465	0.73644	0.461463	0.998531	tsf2
TPRE001121	1325.33	-0.337413	0.23462	-1.43813	0.150398	0.998531	cg12859
TPRE001122	535.212	-0.200967	0.218321	-0.92051	0.357306	0.998531	cg10153
TPRE001123	295.019	0.368383	0.181723	2.02717	0.042645	0.818515	NA
TPRE001124	14082.3	-0.196556	0.312506	-0.628967	0.529371	0.998531	idgf4
TPRE001125	1051.32	0.160206	0.16472	0.972597	0.330753	0.998531	cg43729
TPRE001126	0.464825	2.32428	3.89136	0.597293	0.550312	NA	NA
TPRE001127	1769.11	-2.9268	1.52728	-1.91634	NA	NA	fln
TPRE001128	3096	-0.470616	0.271696	-1.73214	0.0832486	0.957156	NA
TPRE001129	3566.25	-0.239595	0.131092	-1.82768	0.0675975	0.926707	NA
TPRE001130	268.167	-0.042271	0.222878	-0.18966	0.849575	0.998531	NA
TPRE001131	545.324	-0.049086	0.200695	-0.24458	0.806782	0.998531	cg6345
TPRE001132	62.6945	0.85158	0.571018	1.49133	0.135874	0.998531	NA
TPRE001133	2362.71	-0.00387175	0.184932	-0.020936	0.983297	0.998564	NA
TPRE001134	1262.94	0.0476661	0.1688	0.282383	0.77765	0.998531	NA
TPRE001135	1963	-0.0800689	0.132046	-0.606369	0.54427	0.998531	NA
TPRE001136	573.5	-0.0444586	0.155437	-0.286024	0.77486	0.998531	NA
TPRE001137	64.3067	0.516335	0.381114	1.3548	0.17548	0.998531	NA
TPRE001138	1104.82	-0.0823889	0.155698	-0.529158	0.596696	0.998531	pip5k59b
TPRE001139	577.118	0.0419188	0.220088	0.190463	0.848946	0.998531	NA
TPRE001140	163.441	-0.193819	0.256181	-0.756572	0.449306	0.998531	NA
TPRE001141	5.54806	-0.278203	1.27202	-0.21871	0.826876	0.998531	cg15020
TPRE001142	1448.99	-0.0553718	0.266649	-0.207658	0.835496	0.998531	NA
TPRE001143	26.9555	0.417451	0.487513	0.856288	0.391838	0.998531	pnr
TPRE001144	16166	-0.250685	0.555231	-0.451497	0.651631	0.998531	NA
TPRE001145	21.5506	1.76707	0.63022	2.8039	0.00504886	0.358997	NA
TPRE001146	1267.39	0.0443945	0.238227	0.186354	0.852167	0.998531	NA
TPRE001147	2246.4	0.13286	0.166259	0.799115	0.424224	0.998531	NA
TPRE001148	2536.91	-0.0694722	0.130388	-0.532813	0.594163	0.998531	tom40
TPRE001149	225.544	-0.181849	0.241547	-0.752852	0.451539	0.998531	mrpl14
TPRE001150	0.188336	0.919906	4.08047	0.225441	0.821636	NA	NA
TPRE001151	0	NA	NA	NA	NA	NA	NA
TPRE001152	0	NA	NA	NA	NA	NA	NA
TPRE001153	1.7198	-1.25595	2.60274	-0.48255	0.629415	NA	NA
TPRE001154	0	NA	NA	NA	NA	NA	NA
TPRE001155	0	NA	NA	NA	NA	NA	NA
TPRE001156	1.96905	-0.98792	1.56205	-0.632453	0.527091	0.998531	NA
TPRE001157	0.824806	0.867633	2.8634	0.303007	0.761884	NA	NA
TPRE001158	3641.51	0.0307739	0.13349	0.230533	0.817678	0.998531	cg8602
TPRE001159	2982.78	0.117664	0.141509	0.831493	0.405695	0.998531	nmt
TPRE001160	97.4019	0.233135	0.307525	0.758101	0.448391	0.998531	NA
TPRE001161	1255.77	0.125452	0.220627	0.568616	0.569617	0.998531	NA
TPRE001162	853.738	0.0925972	0.26777	0.345809	0.729486	0.998531	NA
TPRE001163	8132.28	0.135067	0.126499	1.06773	0.285643	0.998531	cg32000
TPRE001164	749.526	-0.279707	0.265701	-1.05271	0.292473	0.998531	cg42249
TPRE001165	3648.18	0.0994122	0.189924	0.523431	0.600674	0.998531	nt5e-2
TPRE001166	376.111	0.317406	0.204411	1.55279	0.120474	0.998531	cg16935
TPRE001167	204.149	0.0173118	0.359696	0.048129	0.961613	0.998531	NA
TPRE001168	8450.47	-0.153143	0.182192	-0.840554	0.400598	0.998531	NA
TPRE001169	2468.08	-0.0550356	0.131732	-0.417785	0.676104	0.998531	rlip
TPRE001170	6029.63	0.116353	0.193203	0.602233	0.547019	0.998531	rok
TPRE001171	2899.43	0.00587436	0.148933	0.0394429	0.968537	0.998564	NA
TPRE001172	384.48	0.325093	0.198798	1.63529	0.101988	0.993633	jub
TPRE001173	9503.41	0.626811	0.193084	3.24631	0.00116911	0.146051	hdc
TPRE001174	619.696	0.112416	0.163155	0.689013	0.490815	0.998531	qvr
TPRE001175	156.859	0.298074	0.23937	1.24524	0.213043	0.998531	NA
TPRE001176	1548.59	0.212607	0.176956	1.20147	0.229569	0.998531	hr46
TPRE001177	0	NA	NA	NA	NA	NA	NA
TPRE001178	0	NA	NA	NA	NA	NA	NA
TPRE001179	76.9771	0.205594	0.311189	0.660672	0.508823	0.998531	NA
TPRE001180	1317.45	-0.117457	0.170207	-0.690083	0.490142	0.998531	zetacop
TPRE001181	35.967	-0.536224	0.454485	-1.17985	0.238059	0.998531	NA
TPRE001182	1480.05	-0.162189	0.217417	-0.745979	0.45568	0.998531	NA
TPRE001183	1.10528	-1.357	2.32594	-0.583418	0.559612	NA	NA
TPRE001184	260.227	0.524718	0.234353	2.239	0.0251556	0.668663	NA
TPRE001185	122.199	0.285135	0.331867	0.859183	0.39024	0.998531	NA
TPRE001186	14.3705	-0.68241	0.877326	-0.77783	0.436669	0.998531	NA
TPRE001187	44.6796	0.57354	0.403015	1.42312	0.1547	0.998531	NA
TPRE001188	10639	0.170876	0.140925	1.21253	0.225309	0.998531	l(1)g0196
TPRE001189	1335.89	-0.0932356	0.225295	-0.413839	0.678992	0.998531	NA
TPRE001190	5229.92	-0.142129	0.206305	-0.688926	0.49087	0.998531	rpl27
TPRE001191	1812.96	-0.107201	0.130959	-0.818578	0.413027	0.998531	c12.1
TPRE001192	1422.96	-0.0475812	0.165256	-0.287925	0.773404	0.998531	NA
TPRE001193	992.521	-0.280455	0.187697	-1.49419	0.135127	0.998531	NA
TPRE001194	0.527695	2.49136	3.71616	0.670414	0.502594	NA	NA
TPRE001195	8948.51	0.00689181	0.128143	0.0537821	0.957109	0.998531	NA
TPRE001196	7665.58	0.089644	0.204253	0.438888	0.660743	0.998531	hts
TPRE001197	5758.98	0.0244767	0.153102	0.159871	0.872982	0.998531	NA
TPRE001198	453.316	0.0173992	0.182367	0.0954077	0.923991	0.998531	NA
TPRE001199	207.456	0.507033	0.21467	2.36192	0.0181806	0.611774	NA
TPRE001200	3.30094	1.70427	1.4903	1.14358	0.252799	0.998531	NA
TPRE001201	3147.71	-0.123223	0.140484	-0.877132	0.380415	0.998531	cyp28d1
TPRE001202	3360.16	0.0282157	0.129771	0.217427	0.827876	0.998531	NA
TPRE001203	4.66557	0.579846	1.02562	0.565363	0.571827	0.998531	NA
TPRE001204	724.064	-0.164683	0.164936	-0.998461	0.318056	0.998531	NA
TPRE001205	6517.4	0.155356	0.227629	0.682496	0.494925	0.998531	NA
TPRE001206	1146.27	0.254853	0.186417	1.36711	0.171591	0.998531	pde1c
TPRE001207	4087.75	-0.379249	0.134718	-2.81514	0.00487561	0.355671	mal-b2
TPRE001208	34042.5	0.248833	0.128893	1.93054	0.05354	0.871116	NA
TPRE001209	0.169679	0.919906	4.08047	0.225441	0.821636	NA	NA
TPRE001210	0.688577	-1.5542	3.45492	-0.449852	0.652817	NA	NA
TPRE001211	934.44	-0.324191	0.156903	-2.06619	0.0388102	0.789957	NA
TPRE001212	1838.94	-0.245191	0.138596	-1.7691	0.0768767	0.941754	NA
TPRE001213	3.38681	-1.62902	1.37176	-1.18754	0.235016	0.998531	NA
TPRE001214	2925.62	-0.0306744	0.195833	-0.156635	0.875532	0.998531	NA
TPRE001215	11653.2	-0.535654	0.494139	-1.08401	0.278358	0.998531	NA
TPRE001216	2785.44	-0.184689	0.158409	-1.1659	0.243654	0.998531	chic
TPRE001217	8629.82	-0.464824	0.152691	-3.04422	0.00233288	0.250697	NA
TPRE001218	688.856	0.192879	0.207619	0.929004	0.352887	0.998531	cg2225
TPRE001219	266.661	-0.569345	0.343239	-1.65875	0.0971672	0.992274	NA
TPRE001220	10084.7	-0.281841	0.150223	-1.87615	0.0606353	0.914011	NA
TPRE001221	10.8516	-1.72765	1.37428	-1.25713	0.208705	0.998531	NA
TPRE001222	122.187	0.653109	0.39144	1.66848	0.0952213	0.991664	NA
TPRE001223	291.684	0.0936188	0.258551	0.36209	0.717285	0.998531	NA
TPRE001224	2.20901	1.00523	1.90887	0.526612	0.598463	0.998531	NA
TPRE001225	3.98012	-0.387782	1.42829	-0.271501	0.786005	0.998531	NA
TPRE001226	4234.65	0.177464	0.174591	1.01645	0.309414	0.998531	NA
TPRE001227	114.163	-0.33355	0.26278	-1.26932	0.204328	0.998531	NA
TPRE001228	262.338	-0.113888	0.223719	-0.509067	0.610705	0.998531	NA
TPRE001229	2525.85	0.0526436	0.128679	0.409108	0.68246	0.998531	cycy
TPRE001230	8023.13	-0.0964445	0.164812	-0.585178	0.558428	0.998531	sws
TPRE001231	2874.35	-0.0877914	0.125223	-0.70108	0.483253	0.998531	NA
TPRE001232	222.977	0.0260963	0.223343	0.116844	0.906983	0.998531	NA
TPRE001233	1087.59	0.00246113	0.173783	0.0141621	0.988701	0.998578	cg6364
TPRE001234	1888.08	-0.566454	0.231025	-2.45192	0.0142096	0.568921	NA
TPRE001235	4172.51	-0.014033	0.128387	-0.109303	0.912962	0.998531	NA
TPRE001236	10876.6	-0.149164	0.156949	-0.9504	0.341909	0.998531	NA
TPRE001237	3069	-0.0951374	0.134578	-0.706933	0.479608	0.998531	NA
TPRE001238	954.147	0.198474	0.167226	1.18686	0.235283	0.998531	cg18507
TPRE001239	470.305	-0.234387	0.207488	-1.12964	0.258628	0.998531	NA
TPRE001240	465.87	0.0596184	0.161206	0.369827	0.711512	0.998531	NA
TPRE001241	553.19	-0.162252	0.202124	-0.802734	0.422128	0.998531	bet3
TPRE001242	1672.94	0.0096522	0.166064	0.0581232	0.95365	0.998531	rrp1
TPRE001243	0	NA	NA	NA	NA	NA	NA
TPRE001244	0	NA	NA	NA	NA	NA	NA
TPRE001245	0	NA	NA	NA	NA	NA	NA
TPRE001246	3641.48	0.00648683	0.147841	0.0438771	0.965002	0.998531	cg17514
TPRE001247	265.432	0.0318639	0.292095	0.109087	0.913133	0.998531	NA
TPRE001248	4415.24	0.115153	0.159034	0.724077	0.469018	0.998531	milt
TPRE001249	2.45179	-2.00909	1.95165	-1.02943	0.303277	0.998531	NA
TPRE001250	677.042	0.0418763	0.153957	0.272	0.785622	0.998531	NA
TPRE001251	2559.08	0.0881639	0.161807	0.544871	0.585842	0.998531	NA
TPRE001252	6656.03	0.12771	0.152895	0.835279	0.403561	0.998531	NA
TPRE001253	18.1967	0.6057	0.628294	0.964039	0.335027	0.998531	NA
TPRE001254	15.2275	0.711033	0.693625	1.0251	0.305317	0.998531	NA
TPRE001255	16.4596	-0.328537	1.96575	-0.167131	0.867267	0.998531	NA
TPRE001256	0.276489	1.60387	4.05895	0.395145	0.692736	NA	NA
TPRE001257	947.81	0.124746	0.15683	0.795421	0.426369	0.998531	cg17378
TPRE001258	1375.26	0.209146	0.158962	1.3157	0.188274	0.998531	NA
TPRE001259	1287.11	0.145009	0.151412	0.957713	0.338207	0.998531	NA
TPRE001260	195.784	0.185556	0.219135	0.846768	0.397124	0.998531	NA
TPRE001261	334.83	-0.458573	0.206992	-2.21542	0.0267314	0.686769	NA
TPRE001262	0.635487	1.44627	2.79394	0.517645	0.604706	NA	NA
TPRE001263	2.14759	3.4343	2.16852	1.58371	0.113261	0.998531	acp65aa
TPRE001264	1545.28	0.557342	0.157049	3.54885	0.000386911	0.0613775	cg9850
TPRE001265	0.509038	2.44566	3.99247	0.612569	0.540161	NA	NA
TPRE001266	29330.7	0.0423563	0.14147	0.299402	0.764634	0.998531	NA
TPRE001267	874.047	0.0592025	0.17139	0.345425	0.729775	0.998531	NA
TPRE001268	497.696	0.0865763	0.180647	0.479256	0.631757	0.998531	cg1667
TPRE001269	2772.13	0.0136241	0.152487	0.0893461	0.928807	0.998531	NA
TPRE001270	3123.71	-0.595503	0.146649	-4.06074	4.89e-05	0.0101852	NA
TPRE001271	9436.43	-0.194989	0.188204	-1.03605	0.300179	0.998531	NA
TPRE001272	1870.73	-0.223388	0.16017	-1.39469	0.16311	0.998531	NA
TPRE001273	67.9507	0.331253	0.332176	0.997221	0.318657	0.998531	cg32547
TPRE001274	0	NA	NA	NA	NA	NA	NA
TPRE001275	0	NA	NA	NA	NA	NA	NA
TPRE001278	6.81712	0.267047	1.0383	0.257197	0.797027	0.998531	NA
TPRE001279	0.963749	-3.41924	2.59861	-1.3158	0.188242	NA	NA
TPRE001280	25.733	0.188931	0.582731	0.324216	0.745774	0.998531	cg42322
TPRE001281	1915.01	-0.319241	0.27312	-1.16887	0.242457	0.998531	cg40002
TPRE001282	536.162	-0.128459	0.205687	-0.624537	0.532275	0.998531	cg31075
TPRE001283	4949.06	-0.0808196	0.210583	-0.383789	0.701135	0.998531	NA
TPRE001284	212.271	0.367883	0.341191	1.07823	0.28093	0.998531	cg17691
TPRE001285	1597.07	0.055493	0.199751	0.277811	0.781157	0.998531	cg30497
TPRE001286	2823.72	-0.0266923	0.161275	-0.165508	0.868544	0.998531	NA
TPRE001287	5025.03	0.0297092	0.151828	0.195676	0.844864	0.998531	cap
TPRE001288	10269.5	0.180989	0.201787	0.896932	0.369755	0.998531	acsl
TPRE001289	3005.03	-0.113834	0.165004	-0.689885	0.490267	0.998531	rpii33
TPRE001290	1112.9	0.0460427	0.156941	0.293375	0.769236	0.998531	NA
TPRE001291	1768.22	-0.0319365	0.150057	-0.212828	0.831461	0.998531	cg6015
TPRE001292	268.911	0.0914871	0.233466	0.391864	0.695159	0.998531	cg8507
TPRE001293	3.47555	-1.7397	1.40123	-1.24155	0.214403	0.998531	NA
TPRE001294	6283.52	0.108415	0.155798	0.695871	0.48651	0.998531	scrib
TPRE001295	515.455	0.25687	0.193138	1.32998	0.183525	0.998531	NA
TPRE001296	1330.01	-0.118882	0.186126	-0.63872	0.523005	0.998531	cg13827
TPRE001297	9005.02	0.313554	0.176659	1.77491	0.075912	0.941754	orb
TPRE001298	651.443	0.070377	0.155209	0.453435	0.650236	0.998531	NA
TPRE001299	2723.63	-0.162066	0.150013	-1.08035	0.279986	0.998531	NA
TPRE001300	4280.3	-0.0934221	0.123452	-0.75675	0.4492	0.998531	NA
TPRE001301	1838.07	-0.0398023	0.208847	-0.190581	0.848854	0.998531	NA
TPRE001302	114.535	-0.211782	0.244444	-0.866383	0.38628	0.998531	NA
TPRE001303	685.268	-0.0969346	0.177905	-0.544867	0.585845	0.998531	NA
TPRE001304	2635.07	0.0098899	0.124389	0.0795079	0.936629	0.998531	NA
TPRE001305	1162.92	0.108083	0.16613	0.65059	0.515311	0.998531	NA
TPRE001306	561.526	0.0960016	0.204088	0.470392	0.638075	0.998531	NA
TPRE001307	91.2791	0.0578465	0.345349	0.167501	0.866976	0.998531	NA
TPRE001308	3555.87	-0.0275681	0.160588	-0.171669	0.863697	0.998531	cg14683
TPRE001309	6517.43	-0.185713	0.118402	-1.5685	0.116765	0.998531	pug
TPRE001310	0	NA	NA	NA	NA	NA	NA
TPRE001311	1409.13	-0.0100894	0.156627	-0.0644167	0.948638	0.998531	cg6271
TPRE001312	9910.91	-1.00018	0.272217	-3.6742	0.000238599	0.0425814	NA
TPRE001313	82.62	0.451754	0.381356	1.1846	0.236176	0.998531	NA
TPRE001314	285.536	0.138314	0.243278	0.568542	0.569667	0.998531	pros
TPRE001315	5014.66	0.172067	0.206232	0.834337	0.404091	0.998531	NA
TPRE001316	766.65	0.396016	0.202488	1.95575	0.0504946	0.864591	NA
TPRE001317	126.785	0.545508	0.260679	2.09265	0.0363808	0.778564	NA
TPRE001318	13.1549	-1.0511	0.7196	-1.46067	0.144107	0.998531	NA
TPRE001319	142.547	0.103789	0.306589	0.338527	0.734966	0.998531	NA
TPRE001320	12.7688	0.593889	0.683225	0.869244	0.384714	0.998531	NA
TPRE001321	2.96836	-0.115346	1.43763	-0.0802333	0.936052	0.998531	NA
TPRE001322	0	NA	NA	NA	NA	NA	NA
TPRE001323	1.28055	-0.266931	2.45895	-0.108555	0.913555	NA	NA
TPRE001324	0.447151	0.777671	3.51807	0.22105	0.825053	NA	NA
TPRE001325	1.33015	2.6202	2.84225	0.921875	0.356594	NA	NA
TPRE001326	299.946	-0.139561	0.206549	-0.675681	0.499243	0.998531	NA
TPRE001327	1060.57	-0.403356	0.178129	-2.2644	0.0235494	0.656593	NA
TPRE001328	215.511	0.352443	0.219588	1.60502	0.108489	0.998531	cg14372
TPRE001329	1302.7	-0.0251526	0.176845	-0.14223	0.886898	0.998531	cg2100
TPRE001330	758.414	-0.046439	0.15303	-0.303464	0.761537	0.998531	cg3634
TPRE001331	4440.7	0.153785	0.148461	1.03586	0.300268	0.998531	fwd
TPRE001332	254.251	0.233901	0.221245	1.0572	0.290419	0.998531	NA
TPRE001333	865.956	0.0773043	0.147999	0.522328	0.601442	0.998531	rpb5
TPRE001334	245.852	0.0415463	0.207281	0.200434	0.841141	0.998531	NA
TPRE001335	430.851	-0.130395	0.370989	-0.351478	0.725229	0.998531	cg12811
TPRE001336	1280.97	-0.171979	0.184417	-0.932552	0.351051	0.998531	cg13603
TPRE001337	5117.4	0.178933	0.15839	1.1297	0.258603	0.998531	NA
TPRE001338	2242.98	-0.228263	0.175017	-1.30423	0.192154	0.998531	sme
TPRE001339	7.25244	0.848408	0.867659	0.977813	0.328167	0.998531	NA
TPRE001340	2.32572	-0.74934	1.67082	-0.448488	0.653801	0.998531	NA
TPRE001341	398.504	-0.0869157	0.318131	-0.273207	0.784694	0.998531	NA
TPRE001342	88.1907	0.268572	0.294241	0.912761	0.361368	0.998531	NA
TPRE001343	640.712	0.0118537	0.175457	0.0675594	0.946136	0.998531	bili
TPRE001344	8002.12	-0.158004	0.141679	-1.11522	0.264755	0.998531	eif4aiii
TPRE001345	2057.32	-0.00437859	0.136585	-0.0320576	0.974426	0.998564	NA
TPRE001346	4100.05	0.0398419	0.175206	0.227401	0.820112	0.998531	NA
TPRE001347	2347.7	-0.148706	0.205317	-0.724277	0.468895	0.998531	NA
TPRE001348	10623.1	-0.132872	0.246511	-0.53901	0.58988	0.998531	NA
TPRE001349	188.558	0.0266303	0.239243	0.111311	0.91137	0.998531	ef-g2
TPRE001350	739.376	-0.334515	0.209904	-1.59366	0.111013	0.998531	NA
TPRE001351	30.9017	0.196069	0.451067	0.434679	0.663795	0.998531	mas
TPRE001352	4537.32	-0.0584938	0.164827	-0.35488	0.72268	0.998531	klp61f
TPRE001353	4550.31	-0.131495	0.14332	-0.917493	0.358885	0.998531	NA
TPRE001354	11087.3	-0.00760488	0.15164	-0.050151	0.960002	0.998531	rpb8
TPRE001355	1098.56	-0.13123	0.165197	-0.794383	0.426972	0.998531	cg8461
TPRE001356	60145.5	-0.0828803	0.114953	-0.720993	0.470914	0.998531	atpalpha
TPRE001357	1073.3	0.0215202	0.15479	0.139028	0.889428	0.998531	NA
TPRE001358	0.742296	1.74657	2.9481	0.592441	0.553556	NA	npc2c
TPRE001359	512.647	-0.454837	0.19602	-2.32035	0.0203218	0.646292	sro
TPRE001360	585.238	-0.0377867	0.202584	-0.186524	0.852034	0.998531	mrps18a
TPRE001361	779.54	-0.0943061	0.141092	-0.668401	0.503878	0.998531	cg5382
TPRE001362	248.371	0.0491559	0.232198	0.211699	0.832342	0.998531	NA
TPRE001363	2692.29	-0.0886457	0.124771	-0.710464	0.477416	0.998531	cg32344
TPRE001364	494.172	0.201076	0.179557	1.11985	0.262779	0.998531	mttfb2
TPRE001365	496.56	0.0176845	0.214232	0.0825481	0.934211	0.998531	cg7789
TPRE001366	1264.21	0.122408	0.198376	0.617049	0.537202	0.998531	cg6178
TPRE001367	5879.22	0.152884	0.175956	0.868874	0.384916	0.998531	NA
TPRE001368	31854.1	0.0918645	0.143228	0.641387	0.521271	0.998531	snap25
TPRE001369	0.172966	-1.00365	4.08047	-0.245963	0.805711	NA	NA
TPRE001370	3269.2	0.0176326	0.15963	0.110459	0.912045	0.998531	NA
TPRE001371	981.712	0.133428	0.245633	0.543201	0.586991	0.998531	NA
TPRE001372	6289.95	-0.268722	0.134348	-2.0002	0.0454792	0.841702	cg10527
TPRE001373	2429.57	-0.277306	0.20009	-1.38591	0.165775	0.998531	mad2
TPRE001374	482.766	0.155393	0.165483	0.939027	0.347717	0.998531	NA
TPRE001375	608.236	0.168932	0.160763	1.05082	0.293343	0.998531	NA
TPRE001376	2305.19	-0.357737	0.259408	-1.37905	0.167878	0.998531	l(1)g0230
TPRE001377	4267.05	-0.131705	0.146675	-0.897936	0.36922	0.998531	NA
TPRE001378	1550.95	-0.473513	0.245975	-1.92504	0.0542237	0.87133	NA
TPRE001379	1467.94	-0.451604	0.195719	-2.30741	0.0210318	0.648739	cg17292
TPRE001380	7492.68	-0.259831	0.610665	-0.425488	0.670481	0.998531	NA
TPRE001381	2447.3	-0.205277	0.150421	-1.36468	0.172352	0.998531	NA
TPRE001382	22.9692	-0.580541	0.517751	-1.12127	0.262171	0.998531	NA
TPRE001383	56.3394	0.0738898	0.333933	0.221271	0.824881	0.998531	cg12994
TPRE001384	2184.59	0.0271677	0.161203	0.168531	0.866166	0.998531	NA
TPRE001385	6436.3	0.281284	0.19474	1.44441	0.148624	0.998531	inad
TPRE001386	149.777	0.164905	0.253156	0.651396	0.514791	0.998531	NA
TPRE001387	1817.83	0.0976718	0.134648	0.725384	0.468217	0.998531	patj
TPRE001388	527.03	0.142986	0.19969	0.716038	0.473968	0.998531	NA
TPRE001389	10.409	0.435733	0.757634	0.575123	0.565208	0.998531	nompa
TPRE001390	45.675	0.228356	0.392227	0.582204	0.560429	0.998531	NA
TPRE001391	926.591	-0.286371	0.197326	-1.45126	0.146707	0.998531	cg10795
TPRE001392	226.362	0.492981	0.261976	1.88178	0.0598657	0.905141	NA
TPRE001393	1050.02	0.0425629	0.160486	0.265213	0.790845	0.998531	NA
TPRE001394	309.202	0.173992	0.188899	0.921089	0.357004	0.998531	NA
TPRE001395	6.89932	-0.459789	0.919086	-0.500268	0.616887	0.998531	cg10793
TPRE001396	71.4698	-0.194323	0.309431	-0.628001	0.530003	0.998531	cg32647
TPRE001397	1106.65	-0.0901119	0.161684	-0.557333	0.5773	0.998531	NA
TPRE001398	2247.16	0.0364817	0.13355	0.273168	0.784724	0.998531	cg10324
TPRE001399	3658.36	-0.331699	0.17825	-1.86087	0.0627629	0.918964	NA
TPRE001400	1.94491	-4.43857	2.35734	-1.88287	0.0597176	0.905141	NA
TPRE001401	0	NA	NA	NA	NA	NA	NA
TPRE001402	0.172966	-1.00365	4.08047	-0.245963	0.805711	NA	NA
TPRE001403	0.891589	3.24587	3.10557	1.04518	0.29594	NA	NA
TPRE001420	1.66634	3.06943	2.68189	1.1445	0.252415	NA	NA
TPRE001423	73.1378	0.106264	0.402737	0.263855	0.791892	0.998531	NA
TPRE001427	1843.41	-0.0129168	0.13426	-0.0962072	0.923356	0.998531	jdp
TPRE001558	0.138244	0.919906	4.08047	0.225441	0.821636	NA	NA
TPRE001559	764.702	0.0869385	0.15472	0.56191	0.574177	0.998531	cg31221
TPRE001560	2.09524	-1.72913	1.79013	-0.965924	0.334082	0.998531	NA
TPRE001561	0.484176	-0.968833	3.91003	-0.247782	0.804303	NA	NA
TPRE001562	0.373101	-2.02532	4.02797	-0.502815	0.615094	NA	NA
TPRE001563	0	NA	NA	NA	NA	NA	NA
TPRE001564	0.815982	1.77526	2.83253	0.626741	0.530829	NA	NA
TPRE001565	6.89872	-0.045742	0.954288	-0.0479332	0.96177	0.998531	NA
TPRE001566	3910.51	0.644914	0.240606	2.68038	0.00735394	0.424828	ldlcp
TPRE001567	11.12	1.84901	0.929324	1.98963	0.0466322	0.850805	NA
TPRE001568	3053.95	0.00383398	0.169707	0.0225918	0.981976	0.998564	cg33521
TPRE001569	1100.51	0.00476832	0.168983	0.0282177	0.977489	0.998564	NA
TPRE001570	1860.98	-0.0306788	0.176635	-0.173685	0.862113	0.998531	NA
TPRE001571	809.127	0.213359	0.177641	1.20107	0.229725	0.998531	oxt
TPRE001572	734.344	0.0709365	0.173454	0.408964	0.682566	0.998531	nhe3
TPRE001573	486.449	0.0445912	0.156988	0.284043	0.776378	0.998531	cg9117
TPRE001574	925.575	0.0327956	0.175484	0.186887	0.851749	0.998531	ints9
TPRE001575	2997.9	-0.0465138	0.157407	-0.2955	0.767612	0.998531	cg5676
TPRE001576	1189.5	0.154261	0.139026	1.10959	0.267177	0.998531	NA
TPRE001577	248.751	0.229133	0.268799	0.852432	0.393975	0.998531	NA
TPRE001578	4.27306	0.864378	1.13177	0.763738	0.445023	0.998531	NA
TPRE001579	0.946622	0.481113	2.75357	0.174723	0.861297	NA	NA
TPRE001580	2458.52	0.112584	0.177265	0.63512	0.52535	0.998531	utx
TPRE001581	1330.64	0.145227	0.165811	0.875858	0.381107	0.998531	ac78c
TPRE001582	793.612	-0.175962	0.148021	-1.18876	0.234534	0.998531	NA
TPRE001583	841.787	0.0275445	0.239803	0.114863	0.908554	0.998531	cg4210
TPRE001584	1946.47	-0.313324	0.15045	-2.08258	0.0372896	0.786229	NA
TPRE001585	30.3442	-0.450576	0.450352	-1.0005	0.31707	0.998531	NA
TPRE001586	194.758	0.0251661	0.225539	0.111582	0.911155	0.998531	NA
TPRE001587	3328.87	-0.12982	0.143622	-0.903897	0.36605	0.998531	NA
TPRE001588	8386.24	-0.134579	0.228344	-0.589368	0.555614	0.998531	skap
TPRE001589	6.79503	0.0639606	1.20891	0.0529078	0.957805	0.998531	NA
TPRE001590	13281.1	-0.126633	0.14915	-0.849034	0.395862	0.998531	NA
TPRE001591	6982.63	-0.0595074	0.150983	-0.394132	0.693483	0.998531	NA
TPRE001592	61.8244	0.0524437	0.390267	0.134379	0.893103	0.998531	NA
TPRE001593	98.9545	-0.113157	0.314451	-0.359855	0.718955	0.998531	NA
TPRE001594	0.484176	-0.968833	3.91003	-0.247782	0.804303	NA	NA
TPRE001595	153.728	0.370277	0.306723	1.2072	0.227354	0.998531	cg32512
TPRE001596	126.404	-0.0956391	0.270961	-0.352963	0.724116	0.998531	NA
TPRE001597	4002.37	0.194092	0.170635	1.13747	0.255341	0.998531	NA
TPRE001598	357.668	0.10739	0.174245	0.616319	0.537684	0.998531	cg8111
TPRE001599	107.057	0.234746	0.399159	0.588102	0.556464	0.998531	NA
TPRE001600	2201.04	-0.259547	0.737128	-0.352106	0.724759	0.998531	NA
TPRE001601	1334.36	0.0378496	0.151961	0.249075	0.803303	0.998531	cg11779
TPRE001602	453.251	0.0182816	0.214507	0.085226	0.932082	0.998531	fidipidine
TPRE001603	1049.68	-0.0284126	0.160932	-0.176551	0.859861	0.998531	taf6
TPRE001604	1580.64	-0.105482	0.147995	-0.712738	0.476008	0.998531	dod
TPRE001605	5559.7	-0.0121488	0.174114	-0.0697747	0.944373	0.998531	NA
TPRE001606	1823.06	-0.072985	0.168218	-0.433871	0.664382	0.998531	ecd
TPRE001607	2234	-0.150593	0.137527	-1.09501	0.273513	0.998531	cg33722
TPRE001608	4.60155	-1.77913	1.45367	-1.22388	0.220996	0.998531	NA
TPRE001609	1275.65	-0.229711	0.182521	-1.25855	0.208194	0.998531	NA
TPRE001610	4.28562	-0.776966	1.17344	-0.662125	0.507891	0.998531	NA
TPRE001611	54.512	-0.107207	0.356576	-0.300656	0.763677	0.998531	NA
TPRE001612	1321.83	-0.0181958	0.196338	-0.0926758	0.926161	0.998531	NA
TPRE001613	61.6566	0.608272	0.358673	1.6959	0.089905	0.981219	NA
TPRE001614	162.488	0.0625797	0.255657	0.24478	0.806627	0.998531	NA
TPRE001615	127.704	0.588722	0.318707	1.84722	0.0647154	0.918964	NA
TPRE001616	1.03082	2.27954	2.69547	0.845694	0.397723	NA	NA
TPRE001617	175.808	0.0969169	0.258228	0.375315	0.707426	0.998531	NA
TPRE001618	0	NA	NA	NA	NA	NA	NA
TPRE001619	0.565008	2.58328	3.98475	0.648291	0.516797	NA	NA
TPRE001620	56.158	0.139375	0.525034	0.265459	0.790656	0.998531	NA
TPRE001621	873.695	0.321758	0.163016	1.97379	0.0484059	0.858709	NA
TPRE001622	146.917	0.194259	0.245769	0.790411	0.429288	0.998531	hdc
TPRE001623	279.205	0.0783949	0.213359	0.367431	0.713297	0.998531	NA
TPRE001624	18.3369	0.685191	0.665638	1.02937	0.303304	0.998531	dhc93ab
TPRE001625	1756.72	0.0598273	0.136866	0.437124	0.662021	0.998531	pk92b
TPRE001626	1416.98	-0.236704	0.227759	-1.03927	0.298679	0.998531	NA
TPRE001627	3625.49	-0.413252	0.279673	-1.47763	0.139508	0.998531	cg5023
TPRE001628	3702.51	-0.104582	0.151537	-0.690146	0.490102	0.998531	gstd1
TPRE001629	3707.5	0.114516	0.179126	0.639308	0.522622	0.998531	NA
TPRE001630	2029.71	0.0825946	0.13793	0.598813	0.549297	0.998531	NA
TPRE001631	21.0234	-0.518361	0.513148	-1.01016	0.312419	0.998531	cg11836
TPRE001632	1.85533	0.92251	1.74678	0.528121	0.597415	NA	NA
TPRE001633	2.31009	0.605764	1.55326	0.389995	0.69654	0.998531	cg4386
TPRE001634	45.7753	0.172816	0.357191	0.483819	0.628515	0.998531	gyc-89db
TPRE001635	36.0055	0.109769	0.477814	0.229731	0.818301	0.998531	NA
TPRE001636	1922.72	0.0159765	0.148882	0.10731	0.914543	0.998531	cg6001
TPRE001637	108.837	-0.129615	0.267456	-0.48462	0.627946	0.998531	NA
TPRE001638	51.1123	0.414618	0.367148	1.12929	0.258775	0.998531	cg14010
TPRE001639	369.461	0.0305615	0.218007	0.140185	0.888513	0.998531	cg31814
TPRE001640	0.169679	0.919906	4.08047	0.225441	0.821636	NA	NA
TPRE001641	122.889	0.1238	0.265916	0.465561	0.641529	0.998531	beat-iia
TPRE001642	71.9415	0.193676	0.373965	0.517897	0.60453	0.998531	NA
TPRE001643	0	NA	NA	NA	NA	NA	NA
TPRE001644	81.3877	-0.318348	0.303816	-1.04783	0.294716	0.998531	NA
TPRE001645	0	NA	NA	NA	NA	NA	NA
TPRE001646	142.799	-0.051901	0.308046	-0.168484	0.866202	0.998531	NA
TPRE001647	0	NA	NA	NA	NA	NA	NA
TPRE001648	34.0813	-0.681245	0.40821	-1.66886	0.0951453	0.991664	NA
TPRE001649	51.9365	-0.0581706	0.476105	-0.12218	0.902756	0.998531	karl
TPRE001650	5958.9	0.088366	0.143017	0.61787	0.536661	0.998531	NA
TPRE001651	909.067	0.145571	0.189165	0.769544	0.441571	0.998531	NA
TPRE001652	247.998	-0.0328014	0.275093	-0.119238	0.905087	0.998531	cg3819
TPRE001653	6506.12	-0.0853458	0.137316	-0.621526	0.534254	0.998531	rrp6
TPRE001654	571.235	-0.132121	0.195251	-0.676674	0.498613	0.998531	atg16
TPRE001655	111.55	-0.0621161	0.277398	-0.223924	0.822816	0.998531	neo
TPRE001656	16.0352	0.362734	0.620949	0.584161	0.559112	0.998531	NA
TPRE001657	0	NA	NA	NA	NA	NA	NA
TPRE001658	92.0031	-0.0489037	0.341873	-0.143046	0.886254	0.998531	NA
TPRE001659	140.47	0.099819	0.277224	0.360067	0.718797	0.998531	NA
TPRE001660	1407.42	0.0257577	0.151542	0.169971	0.865033	0.998531	cg7048
TPRE001661	2088.76	-0.44138	0.207536	-2.12676	0.0334401	0.757652	NA
TPRE001662	2573.63	-0.270781	0.16571	-1.63406	0.102245	0.993633	NA
TPRE001663	5994.1	-0.0107549	0.135413	-0.0794227	0.936696	0.998531	rdx
TPRE001664	1393.27	-0.111837	0.172756	-0.647368	0.517394	0.998531	NA
TPRE001665	2603.58	-0.298919	0.148539	-2.0124	0.0441781	0.828359	orc2
TPRE001666	151.85	-0.0585297	0.233588	-0.250568	0.802148	0.998531	NA
TPRE001667	596.457	0.128996	0.150199	0.858834	0.390432	0.998531	cg2224
TPRE001668	2612.18	0.100685	0.134179	0.750374	0.453029	0.998531	NA
TPRE001669	4296.81	-0.133227	0.147158	-0.905334	0.365289	0.998531	cg1458
TPRE001670	2448.43	0.0236076	0.189865	0.124339	0.901047	0.998531	efa6
TPRE001671	13718.9	0.257401	0.203319	1.266	0.205515	0.998531	NA
TPRE001672	649.01	-0.175169	0.185014	-0.946788	0.343747	0.998531	NA
TPRE001673	1695.81	-0.235081	0.261299	-0.899661	0.3683	0.998531	NA
TPRE001674	53.4148	0.435558	0.332465	1.31008	0.190167	0.998531	NA
TPRE001675	1348	-0.100153	0.141358	-0.708507	0.47863	0.998531	NA
TPRE001676	15.4948	0.275651	0.73975	0.372627	0.709426	0.998531	NA
TPRE001677	6856.03	0.0453427	0.162038	0.279829	0.779609	0.998531	cg42258
TPRE001678	7850.47	-0.137195	0.142247	-0.964484	0.334803	0.998531	sqh
TPRE001679	38.3746	0.145346	0.418338	0.347436	0.728264	0.998531	fw
TPRE001680	137.591	-0.350026	0.243218	-1.43914	0.15011	0.998531	cg11307
TPRE001681	787.816	0.00625599	0.170435	0.036706	0.970719	0.998564	NA
TPRE001682	3728.18	-0.0976641	0.150535	-0.648781	0.51648	0.998531	nucb1
TPRE001683	165.612	0.00767162	0.280637	0.0273364	0.978191	0.998564	NA
TPRE001684	0.308906	-0.0418664	4.08047	-0.0102602	0.991814	NA	NA
TPRE001685	0	NA	NA	NA	NA	NA	NA
TPRE001686	109.277	0.168836	0.350117	0.482228	0.629644	0.998531	NA
TPRE001687	4.92506	-0.300791	1.1861	-0.253597	0.799807	0.998531	NA
TPRE001688	1738.87	0.135661	0.150834	0.899402	0.368439	0.998531	metro
TPRE001689	751.771	0.0323989	0.164334	0.197153	0.843708	0.998531	NA
TPRE001690	168.948	-0.0406295	0.255242	-0.15918	0.873527	0.998531	wus
TPRE001691	6780.91	0.101994	0.172764	0.590366	0.554946	0.998531	NA
TPRE001692	2355.15	0.031146	0.238563	0.130556	0.896126	0.998531	cralbp
TPRE001693	3215.22	-0.132461	0.135761	-0.975693	0.329217	0.998531	cg12121
TPRE001694	0.138244	0.919906	4.08047	0.225441	0.821636	NA	cg33639
TPRE001695	738.483	0.00738607	0.165766	0.0445573	0.96446	0.998531	frq2
TPRE001696	1939.61	0.335325	0.158033	2.12187	0.0338484	0.760182	NA
TPRE001697	2842.11	0.643351	0.175376	3.66842	0.000244057	0.0427914	NA
TPRE001698	923.621	-0.0515431	0.168548	-0.305807	0.759752	0.998531	seipin
TPRE001699	0.514917	2.45748	3.75554	0.654361	0.512879	NA	NA
TPRE001700	0.376672	1.99096	4.02371	0.494807	0.620736	NA	NA
TPRE001701	93.322	0.101888	0.283428	0.359486	0.719232	0.998531	kirre
TPRE001702	1718.28	-0.191933	0.189178	-1.01456	0.310313	0.998531	NA
TPRE001703	523.422	-0.0721093	0.190272	-0.378981	0.704702	0.998531	cg42381
TPRE001704	331.25	0.276414	0.208105	1.32824	0.184099	0.998531	toll-7
TPRE001705	27.2704	-0.276553	0.780286	-0.354424	0.723021	0.998531	NA
TPRE001706	0	NA	NA	NA	NA	NA	NA
TPRE001707	229.244	-0.604355	0.41872	-1.44334	0.148925	0.998531	NA
TPRE001708	0	NA	NA	NA	NA	NA	NA
TPRE001709	0	NA	NA	NA	NA	NA	NA
TPRE001710	14993.4	-0.139103	0.171158	-0.812716	0.416381	0.998531	cg10960
TPRE001711	2333.06	0.0377038	0.132898	0.283705	0.776637	0.998531	NA
TPRE001712	7598.56	-0.141595	0.122218	-1.15855	0.246641	0.998531	elf
TPRE001713	665.752	0.103967	0.22801	0.455975	0.648408	0.998531	cg5044
TPRE001714	8348.11	-0.111741	0.137298	-0.813857	0.415727	0.998531	sar1
TPRE001715	4577.93	0.0106957	0.1741	0.0614344	0.951013	0.998531	mor
TPRE001716	982.301	-0.147569	0.16081	-0.917662	0.358796	0.998531	cg14314
TPRE001717	1239.71	0.0197747	0.157073	0.125895	0.899815	0.998531	cg4679
TPRE001718	1304.34	-0.00329271	0.133664	-0.0246342	0.980347	0.998564	gny
TPRE001719	2788.98	0.121842	0.123207	0.98892	0.322702	0.998531	cg8801
TPRE001720	3644.74	0.071227	0.162303	0.438852	0.660769	0.998531	NA
TPRE001721	2368.5	0.0582844	0.147039	0.396388	0.691819	0.998531	calypso
TPRE001722	580.354	0.162213	0.178185	0.910361	0.362632	0.998531	NA
TPRE001723	12332.4	-0.0814303	0.130749	-0.6228	0.533416	0.998531	msps
TPRE001724	2308.83	-0.12082	0.215635	-0.560301	0.575274	0.998531	nd23
TPRE001725	2960.08	0.0927602	0.128327	0.722842	0.469777	0.998531	NA
TPRE001726	10119.8	0.0155738	0.122877	0.126744	0.899143	0.998531	NA
TPRE001727	1840.33	-0.111323	0.179214	-0.621173	0.534486	0.998531	rtet
TPRE001728	682.893	-0.347684	0.199247	-1.74499	0.0809866	0.949977	cg5924
TPRE001729	1007.41	-0.0548998	0.145366	-0.377666	0.705679	0.998531	NA
TPRE001730	1026.1	0.0884346	0.142768	0.619428	0.535634	0.998531	cg31915
TPRE001731	4543.64	0.0148801	0.150404	0.0989344	0.92119	0.998531	cg11448
TPRE001732	6638.04	-0.0591406	0.134756	-0.438871	0.660755	0.998531	pix
TPRE001733	9759.81	-0.194206	0.160914	-1.20689	0.227476	0.998531	cg6744
TPRE001734	658.788	-0.0752491	0.169834	-0.443073	0.657713	0.998531	blp
TPRE001735	1093.3	-0.210572	0.171598	-1.22713	0.219775	0.998531	NA
TPRE001736	1983.41	-0.133757	0.157491	-0.849298	0.395716	0.998531	cnx99a
TPRE001737	6.00852	-1.07523	1.11685	-0.96273	0.335683	0.998531	NA
TPRE001738	7304.93	0.137023	0.161667	0.847562	0.396682	0.998531	vmat
TPRE001739	2874.43	-0.242789	0.158034	-1.53631	0.124462	0.998531	NA
TPRE001740	705.872	-0.227385	0.262855	-0.86506	0.387006	0.998531	NA
TPRE001741	124.454	0.3984	0.242179	1.64506	0.0999568	0.992274	cg8247
TPRE001742	28.4975	-0.201664	0.564898	-0.356992	0.721098	0.998531	mav
TPRE001743	298.58	0.00286092	0.234045	0.0122238	0.990247	0.998578	NA
TPRE001744	798.864	0.0572657	0.246717	0.232111	0.816452	0.998531	NA
TPRE001745	95.442	-0.444367	0.308594	-1.43997	0.149875	0.998531	cg15456
TPRE001746	139.87	0.253606	0.28769	0.881525	0.378034	0.998531	NA
TPRE001747	1838.96	-0.352592	0.191028	-1.84576	0.0649264	0.918964	NA
TPRE001748	70.8632	0.168556	0.317534	0.53083	0.595537	0.998531	NA
TPRE001749	0.342645	-0.0418664	4.08047	-0.0102602	0.991814	NA	NA
TPRE001750	1296.84	0.0824202	0.156216	0.527603	0.597775	0.998531	pck
TPRE001751	1808.48	-0.290522	0.167857	-1.73078	0.0834914	0.957156	elp2
TPRE001752	0	NA	NA	NA	NA	NA	NA
TPRE001753	0	NA	NA	NA	NA	NA	NA
TPRE001754	0	NA	NA	NA	NA	NA	NA
TPRE001755	17.9434	-0.184501	0.594552	-0.310319	0.756318	0.998531	NA
TPRE001756	0	NA	NA	NA	NA	NA	NA
TPRE001757	1.1193	-3.61459	2.83039	-1.27706	0.201581	NA	NA
TPRE001758	74.6354	0.13554	0.30161	0.449387	0.653153	0.998531	nmdar1
TPRE001759	17.0424	-0.38522	0.60503	-0.636697	0.524322	0.998531	NA
TPRE001760	403.081	-0.0134927	0.181653	-0.0742771	0.94079	0.998531	NA
TPRE001761	0	NA	NA	NA	NA	NA	NA
TPRE001762	83.0545	0.397441	0.295521	1.34488	0.178663	0.998531	NA
TPRE001763	0	NA	NA	NA	NA	NA	NA
TPRE001764	563.662	-0.288208	0.256002	-1.1258	0.26025	0.998531	cg10075
TPRE001765	2153.91	-0.240575	0.160321	-1.50058	0.133463	0.998531	cg13349
TPRE001766	1128.26	-0.178849	0.178715	-1.00075	0.316946	0.998531	NA
TPRE001767	16068	-0.0608109	0.117535	-0.517385	0.604888	0.998531	eif5
TPRE001768	252.809	0.149301	0.222961	0.669627	0.503096	0.998531	robl
TPRE001769	3207.6	-0.0342581	0.152333	-0.22489	0.822065	0.998531	cg6769
TPRE001770	1529.28	-0.466753	0.141241	-3.30466	0.000950902	0.120295	cg13759
TPRE001771	352.419	0.0246647	0.213173	0.115703	0.907888	0.998531	NA
TPRE001772	933.76	0.104858	0.192311	0.54525	0.585581	0.998531	cg7053
TPRE001773	2059.84	-0.191781	0.14689	-1.3056	0.191688	0.998531	chrw
TPRE001774	1498.89	-0.0492332	0.168098	-0.292884	0.769611	0.998531	pav
TPRE001775	3844.98	0.284414	0.291138	0.976904	0.328616	0.998531	NA
TPRE001776	4556.07	-0.016313	0.169883	-0.0960249	0.923501	0.998531	NA
TPRE001777	1168.5	0.109211	0.164993	0.661913	0.508027	0.998531	NA
TPRE001778	4048.89	0.130309	0.1776	0.733718	0.46312	0.998531	NA
TPRE001779	520.584	-0.0676321	0.229935	-0.294136	0.768654	0.998531	cg3719
TPRE001780	308.499	0.189125	0.189755	0.996679	0.31892	0.998531	tam
TPRE001781	22.0285	-0.356981	0.556237	-0.641779	0.521017	0.998531	NA
TPRE001782	1.79253	-0.747098	2.55402	-0.292518	0.76989	NA	NA
TPRE001783	0.530981	0.956779	3.33176	0.287169	0.773983	NA	NA
TPRE001784	0.400271	-2.11546	4.02075	-0.526135	0.598794	NA	NA
TPRE001785	0	NA	NA	NA	NA	NA	NA
TPRE001786	11.754	0.56383	0.801476	0.703489	0.481751	0.998531	dhc98d
TPRE001787	6.5764	-2.53354	1.53918	-1.64603	0.0997567	0.992274	NA
TPRE001788	178.745	-1.88707	1.668	-1.13134	NA	NA	NA
TPRE001789	2092.89	-0.26352	0.163749	-1.60929	0.107552	0.998531	NA
TPRE001790	24.7657	0.0939286	0.532503	0.176391	0.859987	0.998531	NA
TPRE001791	6653.35	0.0742445	0.145042	0.511883	0.608733	0.998531	orb2
TPRE001792	107.436	0.180407	0.319371	0.564883	0.572153	0.998531	NA
TPRE001793	113.333	0.0257286	0.280991	0.091564	0.927044	0.998531	spok
TPRE001794	1829.08	-0.402322	0.218416	-1.842	0.0654751	0.918964	nvd
TPRE001795	1599.22	-0.0758059	0.181247	-0.418246	0.675767	0.998531	cg12909
TPRE001796	1060.27	0.0495409	0.137238	0.360986	0.71811	0.998531	cg31342
TPRE001797	1183.45	-0.0288222	0.157757	-0.1827	0.855033	0.998531	cg7757
TPRE001798	420.652	0.15312	0.178717	0.856776	0.391568	0.998531	coprox
TPRE001799	1272.73	0.213472	0.173795	1.2283	0.219335	0.998531	ubpy
TPRE001800	5114.3	0.0998524	0.150747	0.662382	0.507727	0.998531	lqfr
TPRE001801	43.8099	0.759984	0.373192	2.03644	0.0417061	0.812718	NA
TPRE001802	4746.68	0.0724338	0.149537	0.484389	0.62811	0.998531	NA
TPRE001803	378.722	0.364903	0.24939	1.46318	0.143417	0.998531	NA
TPRE001804	677.863	0.0186788	0.17698	0.105542	0.915946	0.998531	cg10804
TPRE001805	1.50156	1.78511	1.92377	0.92792	0.353449	NA	NA
TPRE001806	23.3392	0.248074	0.50145	0.494714	0.620802	0.998531	NA
TPRE001807	5217.65	0.0541566	0.125839	0.430364	0.666931	0.998531	cg32699
TPRE001808	3585.52	-0.0236318	0.137643	-0.17169	0.863681	0.998531	NA
TPRE001809	12.964	0.796055	0.700246	1.13682	0.255613	0.998531	NA
TPRE001810	23.8169	0.738396	0.495403	1.4905	0.136094	0.998531	NA
TPRE001811	12.4868	-0.363482	0.66323	-0.548049	0.583659	0.998531	NA
TPRE001812	193.111	-0.019929	0.370729	-0.0537564	0.957129	0.998531	cg4996
TPRE001813	0.373101	-2.02532	4.02797	-0.502815	0.615094	NA	NA
TPRE001814	3.70797	1.64764	1.37907	1.19474	0.232187	0.998531	NA
TPRE001815	3237.03	-0.014496	0.132459	-0.109438	0.912855	0.998531	NA
TPRE001816	0	NA	NA	NA	NA	NA	NA
TPRE001817	0.565008	2.58328	3.98475	0.648291	0.516797	NA	NA
TPRE001818	846.564	-0.0536335	0.158793	-0.337758	0.735546	0.998531	NA
TPRE001819	0	NA	NA	NA	NA	NA	NA
TPRE001820	5114.09	-0.0222756	0.138905	-0.160365	0.872593	0.998531	cctgamma
TPRE001821	1412.23	-0.0521322	0.147316	-0.353881	0.723428	0.998531	NA
TPRE001822	12.2099	-0.877509	0.754658	-1.16279	0.244915	0.998531	NA
TPRE001823	2.33103	2.58309	1.71662	1.50476	0.132386	0.998531	NA
TPRE001824	0	NA	NA	NA	NA	NA	NA
TPRE001825	0.646303	1.31981	3.0824	0.428176	0.668523	NA	NA
TPRE001826	0	NA	NA	NA	NA	NA	NA
TPRE001827	1.63122	0.278302	2.09128	0.133078	0.894132	NA	NA
TPRE001828	0.639756	-1.38288	3.09135	-0.447339	0.65463	NA	NA
TPRE001829	1.52837	-0.911613	2.40314	-0.379342	0.704434	NA	NA
TPRE001830	2.17148	0.622131	1.5587	0.399135	0.689794	0.998531	NA
TPRE001831	206.66	0.124394	0.26311	0.472784	0.636367	0.998531	eg
TPRE001832	303.565	-0.0452437	0.179899	-0.251495	0.801432	0.998531	cg17321
TPRE001833	367.094	-0.185488	0.192258	-0.964788	0.334651	0.998531	cg12263
TPRE001834	384.842	0.032074	0.168664	0.190165	0.84918	0.998531	cad87a
TPRE001835	9154.92	-0.122473	0.138995	-0.881131	0.378247	0.998531	NA
TPRE001836	1068.48	-0.323282	0.710176	-0.455214	0.648956	0.998531	bm-40-sparc
TPRE001837	11380	-0.1313	0.134367	-0.977181	0.328479	0.998531	rin
TPRE001838	10675.9	-0.00682071	0.135908	-0.0501863	0.959974	0.998531	sqd
TPRE001839	917.53	0.151516	0.174854	0.86653	0.3862	0.998531	NA
TPRE001840	4126.29	-0.0925571	0.14081	-0.657319	0.510976	0.998531	cg7708
TPRE001841	11.2867	-0.609471	0.701445	-0.868879	0.384913	0.998531	NA
TPRE001842	2817.43	-0.0104468	0.152599	-0.068459	0.94542	0.998531	vacht
TPRE001843	11396.6	-0.0967085	0.119346	-0.810322	0.417755	0.998531	cha
TPRE001844	2271.41	-0.110637	0.168135	-0.658021	0.510524	0.998531	cg1826
TPRE001845	1607.63	-0.113474	0.151048	-0.751246	0.452505	0.998531	NA
TPRE001846	80.5227	-0.0293204	0.342467	-0.0856152	0.931772	0.998531	cg3038
TPRE001847	900.406	-0.131494	0.170951	-0.769189	0.441781	0.998531	NA
TPRE001848	539.715	0.0550096	0.257342	0.213761	0.830734	0.998531	cah2
TPRE001849	2236.2	-0.22907	0.142881	-1.60322	0.108886	0.998531	cg11866
TPRE001850	29.8389	-0.743609	0.478032	-1.55556	0.119812	0.998531	cg13077
TPRE001851	28.7107	0.974891	0.483563	2.01606	0.043794	0.82449	NA
TPRE001852	2.28683	0.73781	1.81906	0.4056	0.685037	0.998531	NA
TPRE001853	21.3616	0.121178	0.496657	0.243988	0.80724	0.998531	NA
TPRE001854	1729.96	2.45474	2.44128	1.00551	0.31465	0.998531	NA
TPRE001855	32.0157	-0.48778	0.497107	-0.981237	0.326476	0.998531	NA
TPRE001856	0	NA	NA	NA	NA	NA	NA
TPRE001857	2861.89	0.0821708	0.182518	0.450205	0.652562	0.998531	foxp
TPRE001858	1329.21	-0.157611	0.134273	-1.17381	0.240469	0.998531	bin1
TPRE001859	1615.58	-0.219198	0.166214	-1.31877	0.187244	0.998531	cg5087
TPRE001860	1575.9	-0.167383	0.162304	-1.0313	0.302402	0.998531	e(pc)
TPRE001861	2004.46	-0.0456594	0.17013	-0.268379	0.788407	0.998531	NA
TPRE001862	2234.31	-0.0555961	0.134273	-0.414052	0.678836	0.998531	scamp
TPRE001863	27.4383	0.102497	0.465949	0.219974	0.825891	0.998531	cg18599
TPRE001864	15.198	-0.501805	0.632248	-0.793684	0.427379	0.998531	NA
TPRE001865	3398.12	-0.0918387	0.138351	-0.663809	0.506812	0.998531	NA
TPRE001866	3971.84	-0.11548	0.198148	-0.582795	0.560031	0.998531	NA
TPRE001867	1638.61	0.0225124	0.135453	0.1662	0.868	0.998531	NA
TPRE001868	2462.25	-0.114011	0.147374	-0.773621	0.439155	0.998531	NA
TPRE001869	1597.78	-0.00450937	0.168862	-0.0267045	0.978695	0.998564	NA
TPRE001870	1335.64	-0.168493	0.184772	-0.911899	0.361822	0.998531	NA
TPRE001871	123.721	0.00282342	0.294606	0.00958372	0.992353	0.998578	cg10731
TPRE001872	268.111	0.084899	0.234734	0.361682	0.71759	0.998531	cg3663
TPRE001873	787.555	-0.148699	0.153568	-0.968294	0.332897	0.998531	NA
TPRE001874	3275.05	-0.142261	0.174665	-0.814477	0.415372	0.998531	NA
TPRE001875	713.541	0.00200038	0.157643	0.0126894	0.989876	0.998578	gem
TPRE001876	248.847	0.122264	0.217984	0.560886	0.574875	0.998531	NA
TPRE001877	77.8933	0.173488	0.348762	0.49744	0.618879	0.998531	NA
TPRE001878	549.638	0.158388	0.153731	1.03029	0.302872	0.998531	NA
TPRE001879	965.361	-0.318379	0.189085	-1.68378	0.0922234	0.9885	cg11999
TPRE001880	80.038	-0.177432	0.345538	-0.513495	0.607605	0.998531	NA
TPRE001881	1945.11	-0.0107228	0.128606	-0.0833771	0.933552	0.998531	tango11
TPRE001882	2907.51	-0.0633136	0.142103	-0.445546	0.655925	0.998531	NA
TPRE001883	254.129	0.219312	0.192969	1.13651	0.255743	0.998531	NA
TPRE001884	48.058	0.245937	0.347417	0.707902	0.479006	0.998531	cg4115
TPRE001885	483.371	0.0928646	0.172942	0.536969	0.591289	0.998531	cg11858
TPRE001886	814.302	-0.594414	0.166593	-3.56806	0.00035963	0.05797	NA
TPRE001887	526.342	0.267561	0.170295	1.57116	0.116146	0.998531	cg7791
TPRE001888	2716.95	-0.0549045	0.151923	-0.361396	0.717803	0.998531	cul-4
TPRE001889	3267.68	-0.0699732	0.133568	-0.523875	0.600365	0.998531	NA
TPRE001890	614.302	0.0506349	0.156884	0.322754	0.746881	0.998531	gapsec
TPRE001891	268.291	-0.0537671	0.198352	-0.27107	0.786337	0.998531	alg10
TPRE001892	382.855	-0.0404108	0.174137	-0.232063	0.816489	0.998531	cg11986
TPRE001893	48808.2	-0.0862694	0.119108	-0.724298	0.468883	0.998531	NA
TPRE001894	6558.84	-0.627777	0.587078	-1.06932	0.284923	0.998531	cg17856
TPRE001895	1529.14	0.0821206	0.169184	0.485391	0.627399	0.998531	NA
TPRE001896	5.69253	0.268979	0.939274	0.286369	0.774596	0.998531	NA
TPRE001897	1097.42	0.272434	0.157564	1.72904	0.0838015	0.957156	NA
TPRE001898	635.171	-0.00586268	0.155441	-0.0377163	0.969914	0.998564	NA
TPRE001899	197.307	-0.0050261	0.242601	-0.0207176	0.983471	0.998564	l(3)neo43
TPRE001900	806.72	-0.206462	0.147829	-1.39663	0.162526	0.998531	cg1234
TPRE001901	4.38682	1.03045	1.26974	0.811544	0.417053	0.998531	NA
TPRE001902	133.108	0.0156869	0.262449	0.0597712	0.952338	0.998531	NA
TPRE001903	1313.3	-0.158526	0.148822	-1.06521	0.286783	0.998531	NA
TPRE001904	2839.15	0.0164821	0.155149	0.106234	0.915397	0.998531	e(z)
TPRE001905	1562.1	0.148436	0.209681	0.707917	0.478997	0.998531	cg43955
TPRE001906	168.694	0.391133	0.282399	1.38504	0.166041	0.998531	NA
TPRE001907	2562.38	0.202176	0.163068	1.23983	0.215039	0.998531	NA
TPRE001908	72.4242	0.42734	0.30874	1.38414	0.166315	0.998531	NA
TPRE001909	225.383	0.166678	0.212388	0.78478	0.432583	0.998531	ap
TPRE001910	3.11153	1.3065	1.3951	0.936491	0.34902	0.998531	NA
TPRE001911	35.9576	-0.1987	0.488702	-0.406587	0.684311	0.998531	NA
TPRE001912	1491.48	0.304169	0.166861	1.82289	0.0683201	0.931795	sk
TPRE001913	12.7743	-0.91216	0.698243	-1.30636	0.191429	0.998531	cg8172
TPRE001914	0.139227	-1.00365	4.08047	-0.245963	0.805711	NA	NA
TPRE001915	1170.2	0.12636	0.166311	0.759785	0.447383	0.998531	cg6404
TPRE001916	878.242	-0.317922	0.206963	-1.53613	0.124506	0.998531	cg7949
TPRE001917	2087.9	-0.0133898	0.15677	-0.0854105	0.931935	0.998531	NA
TPRE001918	1202.59	0.0669721	0.177873	0.376517	0.706533	0.998531	NA
TPRE001919	960.911	-0.147009	0.182445	-0.805776	0.420372	0.998531	cg15434
TPRE001920	2035.39	-0.277961	0.153056	-1.81607	0.0693591	0.933755	ragc
TPRE001921	1934.69	0.00468854	0.129472	0.0362129	0.971113	0.998564	NA
TPRE001922	42.0121	0.377643	0.454918	0.830136	0.406462	0.998531	NA
TPRE001923	6787.28	-0.0608172	0.133908	-0.454172	0.649705	0.998531	nup98-96
TPRE001924	6439.74	-0.194764	0.144397	-1.34881	0.177397	0.998531	cabp1
TPRE001925	1000.33	-0.364075	0.1611	-2.25993	0.0238256	0.659593	stai
TPRE001926	43.9256	0.082425	0.364385	0.226203	0.821043	0.998531	NA
TPRE001927	1045.35	0.111241	0.145914	0.762377	0.445835	0.998531	cg4825
TPRE001928	923.773	0.257273	0.196539	1.30902	0.190529	0.998531	NA
TPRE001929	1474.09	-0.185222	0.193363	-0.957896	0.338115	0.998531	cg7175
TPRE001930	411.925	0.253148	0.166536	1.52008	0.12849	0.998531	NA
TPRE001931	2190.41	-0.0844713	0.143649	-0.58804	0.556505	0.998531	cg7218
TPRE001932	6434.15	-0.16104	0.159584	-1.00913	0.312914	0.998531	cg8378
TPRE001933	38.8349	0.0658592	1.84834	0.0356315	0.971576	0.998564	NA
TPRE001934	10790.2	0.0702685	0.14326	0.490496	0.623783	0.998531	cg8920
TPRE001935	8430.68	-0.0657916	0.196132	-0.335446	0.737289	0.998531	wit
TPRE001936	590.038	0.120958	0.598225	0.202195	0.839764	0.998531	NA
TPRE001937	5.65091	-0.577982	1.2395	-0.466302	0.640999	0.998531	cg8800
TPRE001938	6850.53	0.0816319	0.125793	0.648939	0.516378	0.998531	rpl19
TPRE001939	32.3801	0.802134	0.462289	1.73513	0.0827171	0.955693	cg1632
TPRE001940	196.956	0.426871	0.273795	1.55909	0.118976	0.998531	cg6154
TPRE001941	1630.94	-0.121243	0.127901	-0.947944	0.343158	0.998531	cg8833
TPRE001942	2416.9	-0.0106877	0.136812	-0.0781193	0.937733	0.998531	orc1
TPRE001943	1.25853	-1.43363	2.48328	-0.577314	0.563728	NA	NA
TPRE001944	5.17539	-0.989712	1.23903	-0.79878	0.424418	0.998531	NA
TPRE001945	14.3172	0.387221	0.621526	0.623016	0.533274	0.998531	NA
TPRE001946	473.419	-0.0528711	0.242692	-0.217853	0.827544	0.998531	nfi
TPRE001947	424.775	0.128335	0.251815	0.509639	0.610304	0.998531	NA
TPRE001948	1256.75	-0.0365744	0.137464	-0.266066	0.790189	0.998531	arc-p20
TPRE001949	180.28	-0.0748116	0.240034	-0.311671	0.755291	0.998531	NA
TPRE001950	4.69906	-0.177198	1.37281	-0.129077	0.897297	0.998531	NA
TPRE001951	80.7595	-0.0421429	0.314711	-0.13391	0.893474	0.998531	NA
TPRE001952	226.14	0.326506	0.222125	1.46992	0.141584	0.998531	NA
TPRE001953	7425.71	0.0196824	0.16887	0.116554	0.907214	0.998531	ars2
TPRE001954	4043.89	-0.340894	0.540938	-0.63019	0.528571	0.998531	NA
TPRE001955	13558.8	-0.130741	0.265224	-0.492947	0.62205	0.998531	NA
TPRE001956	8304.81	-0.323418	0.541902	-0.596821	0.550627	0.998531	NA
TPRE001957	1237.75	0.169524	0.134131	1.26386	0.206279	0.998531	NA
TPRE001958	1038.12	0.294508	0.160512	1.83481	0.0665345	0.923678	NA
TPRE001959	6.65208	0.151543	0.882227	0.171774	0.863615	0.998531	dhc62b
TPRE001960	6.87805	-0.668916	0.951595	-0.702942	0.482092	0.998531	cg4702
TPRE001961	872.088	0.216489	0.171275	1.26399	0.206235	0.998531	NA
TPRE001962	3145.08	0.06873	0.147016	0.467501	0.640142	0.998531	cg12214
TPRE001963	19381.8	0.0149735	0.156145	0.0958948	0.923604	0.998531	stnb
TPRE001964	8953.86	0.113295	0.157017	0.721545	0.470574	0.998531	NA
TPRE001965	1793.83	-0.11826	0.166154	-0.711747	0.476622	0.998531	cg6650
TPRE001966	1195.43	-0.0274303	0.165125	-0.166118	0.868064	0.998531	NA
TPRE001967	119.781	0.757274	0.287437	2.63458	0.00842426	0.459383	NA
TPRE001968	3900.01	0.103069	0.133278	0.773338	0.439322	0.998531	cg11771
TPRE001969	720.602	0.134357	0.19361	0.693957	0.487709	0.998531	syx8
TPRE001970	3159.75	0.0870672	0.14864	0.585758	0.558038	0.998531	cg12004
TPRE001971	1207.12	0.110005	0.13525	0.813346	0.416019	0.998531	l(2)09851
TPRE001972	0.169679	0.919906	4.08047	0.225441	0.821636	NA	NA
TPRE001973	863.986	-0.0890545	0.146342	-0.608538	0.542831	0.998531	fuct6
TPRE001974	396.657	-0.145679	0.329299	-0.44239	0.658207	0.998531	ltd
TPRE001976	1749.16	-0.437559	0.186452	-2.34677	0.0189368	0.625713	uba3
TPRE001977	2459.6	-0.0983675	0.14285	-0.688607	0.491071	0.998531	aats-gln
TPRE001978	816.472	0.0397387	0.254869	0.155918	0.876098	0.998531	mmp1
TPRE001979	1.82191	-3.20882	2.07685	-1.54504	0.122337	NA	NA
TPRE001980	0.63647	0.264743	3.13713	0.0843901	0.932746	NA	NA
TPRE001981	0	NA	NA	NA	NA	NA	NA
TPRE001982	431.642	0.0144713	0.230542	0.0627709	0.949949	0.998531	sinu
TPRE001983	1189.17	-0.248648	0.235833	-1.05434	0.291728	0.998531	prl-1
TPRE001984	0	NA	NA	NA	NA	NA	NA
TPRE001985	0.188336	0.919906	4.08047	0.225441	0.821636	NA	NA
TPRE001986	1169.94	0.0138333	0.18167	0.0761447	0.939304	0.998531	NA
TPRE001987	0.778984	-1.77202	2.89781	-0.611505	0.540865	NA	NA
TPRE001988	0	NA	NA	NA	NA	NA	NA
TPRE001989	720.421	0.00821477	0.175669	0.0467627	0.962702	0.998531	NA
TPRE001990	0.480889	0.778443	3.43358	0.226715	0.820646	NA	NA
TPRE001991	20.2411	0.618414	0.564887	1.09476	0.273623	0.998531	NA
TPRE001992	0	NA	NA	NA	NA	NA	NA
TPRE001993	37.7929	-0.331343	0.529329	-0.625968	0.531336	0.998531	cg32532
TPRE001994	0	NA	NA	NA	NA	NA	NA
TPRE001995	0	NA	NA	NA	NA	NA	NA
TPRE001996	0.278454	-1.67538	4.05845	-0.412813	0.679743	NA	NA
TPRE001997	161.976	-0.154091	0.22239	-0.692888	0.48838	0.998531	sdc
TPRE001998	1.66473	-0.422239	2.30954	-0.182824	0.854936	NA	NA
TPRE001999	3.76446	0.720631	1.29077	0.558296	0.576642	0.998531	NA
TPRE002000	33.7582	0.123732	0.462746	0.267387	0.789171	0.998531	NA
TPRE002001	0.339358	1.85907	4.0347	0.460771	0.644963	NA	NA
TPRE002002	0.703253	2.90463	3.35935	0.864642	0.387235	NA	NA
TPRE002003	14.9135	1.25696	0.620379	2.02612	0.0427527	0.818515	NA
TPRE002004	3.61382	-0.258431	1.25913	-0.205245	0.837381	0.998531	NA
TPRE002005	1.61942	2.9494	2.12666	1.38687	0.165481	NA	NA
TPRE002006	1485.42	-0.323266	0.263982	-1.22458	0.220735	0.998531	l(2)k12914
TPRE002007	3298.1	-0.214087	0.231881	-0.923265	0.355869	0.998531	NA
TPRE002008	0.169679	0.919906	4.08047	0.225441	0.821636	NA	NA
TPRE002009	410.978	0.132073	0.19459	0.678722	0.497314	0.998531	NA
TPRE002010	1989	-0.17003	0.20924	-0.81261	0.416442	0.998531	cg5703
TPRE002011	1962.76	-0.292608	0.202994	-1.44146	0.149454	0.998531	NA
TPRE002012	10.3538	-0.482053	0.814981	-0.59149	0.554192	0.998531	NA
TPRE002013	269.931	-0.0499684	0.285893	-0.17478	0.861252	0.998531	tango10
TPRE002014	285.914	-0.267449	0.788082	-0.339367	0.734333	0.998531	NA
TPRE002015	0	NA	NA	NA	NA	NA	NA
TPRE002016	733.434	-0.0983245	0.649269	-0.151439	0.87963	0.998531	cg1516
TPRE002017	0.139227	-1.00365	4.08047	-0.245963	0.805711	NA	NA
TPRE002018	0	NA	NA	NA	NA	NA	NA
TPRE002019	0	NA	NA	NA	NA	NA	NA
TPRE002020	1352.78	0.0822734	0.244999	0.335812	0.737013	0.998531	NA
TPRE002021	0.861831	-0.423092	2.81921	-0.150075	0.880706	NA	NA
TPRE002022	0.753345	3.00109	3.81287	0.787096	0.431226	NA	NA
TPRE002023	0	NA	NA	NA	NA	NA	NA
TPRE002024	0.450437	-0.843732	3.50905	-0.240444	0.809986	NA	NA
TPRE002025	0.763613	-3.08956	3.20398	-0.964288	0.334902	NA	NA
TPRE002054	1491.89	-0.05387	0.154664	-0.348303	0.727613	0.998531	NA
TPRE002055	1931.47	0.0308944	0.157824	0.195752	0.844804	0.998531	cg1599
TPRE002056	1.47341	2.84101	2.09658	1.35507	0.175396	NA	NA
TPRE002057	3.74187	1.21529	1.28114	0.948595	0.342826	0.998531	NA
TPRE002058	608.975	0.113848	0.177113	0.642798	0.520355	0.998531	cg42265
TPRE002059	23.1542	0.05214	0.563358	0.0925521	0.926259	0.998531	NA
TPRE002060	566.903	0.291968	0.21584	1.35271	0.17615	0.998531	cg42492
TPRE002061	3378.51	-0.108962	0.145823	-0.747216	0.454933	0.998531	aats-his
TPRE002062	674.295	0.162987	0.172354	0.945651	0.344327	0.998531	ork1
TPRE002063	2.37723	-0.105041	1.53978	-0.0682183	0.945612	0.998531	NA
TPRE002064	29.6729	0.983252	0.438187	2.24391	0.0248382	0.665965	NA
TPRE002065	521.939	2.33367	1.87013	1.24787	0.21208	0.998531	NA
TPRE002066	0.794354	-0.225017	3.28007	-0.0686013	0.945307	NA	NA
TPRE002067	15.9356	1.29363	0.608479	2.126	0.0335029	0.757652	rtv
TPRE002068	5742.38	-0.162305	0.15783	-1.02835	0.303784	0.998531	NA
TPRE002069	4210.58	-0.172733	0.152328	-1.13395	0.256814	0.998531	nup50
TPRE002070	0.556909	-2.64278	3.98625	-0.662974	0.507347	NA	NA
TPRE002071	0.169679	0.919906	4.08047	0.225441	0.821636	NA	NA
TPRE002072	1.77471	3.12865	2.27084	1.37775	0.16828	NA	NA
TPRE002073	186.269	0.05008	0.245967	0.203604	0.838663	0.998531	NA
TPRE002074	298.631	-0.303355	0.20657	-1.46854	0.141959	0.998531	NA
TPRE002075	84.3765	-0.159444	0.31543	-0.505483	0.61322	0.998531	NA
TPRE002076	424.822	0.380996	1.6265	0.234242	0.814797	0.998531	NA
TPRE002077	212.977	-0.817494	2.0295	-0.402805	NA	NA	NA
TPRE002078	5.42026	0.675451	1.04874	0.644061	0.519536	0.998531	NA
TPRE002079	532.376	0.0285209	0.186979	0.152535	0.878765	0.998531	bx
TPRE002080	25.3979	0.85999	0.595868	1.44326	0.148949	0.998531	NA
TPRE002081	930.868	0.13106	0.227251	0.57672	0.564128	0.998531	NA
TPRE002082	60.2191	0.349327	0.35148	0.993875	0.320284	0.998531	NA
TPRE002083	62.6622	-0.0880375	0.323269	-0.272335	0.785364	0.998531	NA
TPRE002084	20.9009	0.0867158	0.577998	0.150028	0.880743	0.998531	NA
TPRE002085	13647.3	-0.0597557	0.118384	-0.504761	0.613726	0.998531	NA
TPRE002086	5713.32	-0.322753	0.174702	-1.84744	0.0646827	0.918964	cg12134
TPRE002087	2795.63	0.22498	0.199839	1.1258	0.260249	0.998531	cg10188
TPRE002088	5750.6	-0.0362259	0.141294	-0.256387	0.797652	0.998531	gek
TPRE002089	608.042	0.101903	0.160974	0.633039	0.526708	0.998531	cg7222
TPRE002090	1319.76	-0.153977	0.140174	-1.09847	0.271999	0.998531	NA
TPRE002091	73.4619	0.160927	0.326784	0.492455	0.622398	0.998531	NA
TPRE002092	6053.31	-0.0242186	0.128224	-0.188877	0.850189	0.998531	fcp1
TPRE002093	216.685	-0.133113	0.196149	-0.67863	0.497372	0.998531	mrps17
TPRE002094	426.73	-0.0863404	0.184646	-0.4676	0.640071	0.998531	NA
TPRE002095	3261.25	0.0481662	0.202018	0.238426	0.811551	0.998531	l(2)gl
TPRE002096	571.439	-0.0544076	0.173377	-0.31381	0.753665	0.998531	isoqc
TPRE002097	437.761	0.321097	0.194614	1.64992	0.0989599	0.992274	cg6398
TPRE002098	2998.65	-0.116221	0.204226	-0.569082	0.569301	0.998531	NA
TPRE002099	664.212	-0.114378	0.18572	-0.615864	0.537985	0.998531	NA
TPRE002100	2049.27	-0.385639	0.169333	-2.2774	0.0227622	0.656212	NA
TPRE002101	341.234	0.242375	0.181338	1.33659	0.181356	0.998531	NA
TPRE002102	788.03	0.244899	0.172659	1.41839	0.156076	0.998531	lrrk
TPRE002103	3065.43	-0.288867	0.14976	-1.92887	0.053747	0.87133	NA
TPRE002104	2883.81	-0.183618	0.146402	-1.2542	0.209769	0.998531	NA
TPRE002105	929.658	0.0956905	0.156731	0.610538	0.541505	0.998531	ppan
TPRE002106	2.67291	-2.08249	1.80849	-1.15151	0.249525	0.998531	NA
TPRE002107	5.35709	1.32409	1.17092	1.13082	0.258132	0.998531	NA
TPRE002108	4.91269	0.477619	1.23348	0.387211	0.6986	0.998531	ds
TPRE002109	16506.4	-0.178947	0.129822	-1.3784	0.16808	0.998531	14-3-3epsilon
TPRE002110	3476.34	-0.0482939	0.155897	-0.309781	0.756727	0.998531	l(2)35df
TPRE002111	579.088	0.0418506	0.173814	0.240778	0.809727	0.998531	lim1
TPRE002112	3811.48	-0.205771	0.122524	-1.67944	0.0930665	0.989138	cg6287
TPRE002113	12628.9	-0.346326	0.209271	-1.65492	0.0979417	0.992274	NA
TPRE002114	53.3911	-0.319339	0.401463	-0.795438	0.426359	0.998531	cg5621
TPRE002115	6589.44	-0.104699	0.135353	-0.773529	0.43921	0.998531	cg11319
TPRE002116	7316.68	-0.0522555	0.12041	-0.433979	0.664303	0.998531	lig
TPRE002117	4.71432	0.00444633	1.08868	0.00408414	0.996741	0.998809	NA
TPRE002118	604.644	-0.0469344	0.19648	-0.238877	0.811201	0.998531	mrps34
TPRE002119	4822.41	-0.0420766	0.130364	-0.322763	0.746875	0.998531	cg5642
TPRE002120	3.25245	0.535364	1.26349	0.423718	0.671771	0.998531	NA
TPRE002121	0	NA	NA	NA	NA	NA	NA
TPRE002122	2741.5	0.0236681	0.145686	0.16246	0.870944	0.998531	vap
TPRE002123	1108.99	0.0670598	0.145209	0.461815	0.644214	0.998531	g-oalpha47a
TPRE002124	3609.13	-0.166126	0.199892	-0.83108	0.405929	0.998531	sub
TPRE002125	4784.3	-0.118337	0.134746	-0.878224	0.379822	0.998531	NA
TPRE002126	565.389	0.390238	0.28577	1.36557	0.172075	0.998531	NA
TPRE002127	2615.14	0.0188239	0.156522	0.120263	0.904275	0.998531	NA
TPRE002128	2403.08	-0.000769738	0.155391	-0.00495354	0.996048	0.998809	NA
TPRE002129	4.59625	0.748439	1.14479	0.65378	0.513254	0.998531	NA
TPRE002130	4048.03	-0.0364242	0.129244	-0.281826	0.778077	0.998531	l(2)03709
TPRE002131	7250.43	0.101873	0.187828	0.542372	0.587562	0.998531	dhc64c
TPRE002132	2440.33	0.114831	0.172212	0.666797	0.504902	0.998531	NA
TPRE002133	3106.64	0.0281848	0.166627	0.169149	0.865679	0.998531	alpha-man-i
TPRE002134	42.4179	0.104454	0.379558	0.2752	0.783162	0.998531	NA
TPRE002135	643.476	0.153381	0.163856	0.936076	0.349234	0.998531	mulk
TPRE002136	218.351	0.235513	0.227138	1.03687	0.299797	0.998531	NA
TPRE002137	2862.02	-0.116975	0.136683	-0.855813	0.392101	0.998531	NA
TPRE002138	5452.74	0.0744557	0.188789	0.394385	0.693297	0.998531	shot
TPRE002139	2318.21	-0.168102	0.204569	-0.821738	0.411226	0.998531	cg3683
TPRE002140	3703.58	-0.201954	0.187402	-1.07765	0.28119	0.998531	l(1)g0156
TPRE002141	4249.24	-0.123727	0.157333	-0.786399	0.431634	0.998531	NA
TPRE002142	2315.79	-0.209985	0.159054	-1.32021	0.186764	0.998531	NA
TPRE002143	461.25	0.130215	0.186468	0.698325	0.484974	0.998531	mrps16
TPRE002144	769.644	0.207873	0.143973	1.44383	0.148786	0.998531	NA
TPRE002145	442.957	-0.0558839	0.206286	-0.270904	0.786465	0.998531	cg10639
TPRE002146	402.27	-0.105013	0.216949	-0.484047	0.628353	0.998531	NA
TPRE002147	349.707	0.260915	0.211193	1.23543	0.216669	0.998531	cg14521
TPRE002148	9641.28	0.00311757	0.193146	0.016141	0.987122	0.998578	NA
TPRE002149	2243.61	-0.158632	0.133183	-1.19109	0.23362	0.998531	NA
TPRE002150	4126.99	-0.266436	0.178118	-1.49584	0.134696	0.998531	smb
TPRE002151	59.2756	-0.111083	0.363009	-0.306007	0.759599	0.998531	NA
TPRE002152	1124.81	0.0934159	0.16842	0.554659	0.579128	0.998531	best1
TPRE002153	3940.19	0.00485667	0.193125	0.0251478	0.979937	0.998564	cg33298
TPRE002154	683.629	0.0704167	0.143475	0.490796	0.623571	0.998531	cg11377
TPRE002155	3974.68	0.312437	0.130426	2.39551	0.0165971	0.593113	fim
TPRE002156	1766.18	0.141078	0.171301	0.82357	0.410184	0.998531	lid
TPRE002157	11514.4	-0.0767822	0.215246	-0.356719	0.721303	0.998531	NA
TPRE002158	834.55	-0.254413	0.155118	-1.64013	0.100979	0.993633	cg3776
TPRE002159	1107.46	-0.23735	0.190539	-1.24567	0.212884	0.998531	NA
TPRE002160	719.795	0.172244	0.168015	1.02517	0.305284	0.998531	NA
TPRE002161	136.323	-0.0262364	0.297185	-0.0882831	0.929652	0.998531	cg30263
TPRE002162	764.698	-0.0392162	0.201668	-0.194459	0.845816	0.998531	sm
TPRE002163	81.0718	0.42682	0.280843	1.51978	0.128567	0.998531	NA
TPRE002164	31.9072	0.131343	0.460141	0.28544	0.775307	0.998531	NA
TPRE002165	1677.23	0.00836445	0.137736	0.0607279	0.951576	0.998531	NA
TPRE002166	2828.27	-0.247149	0.177114	-1.39543	0.162888	0.998531	manf
TPRE002167	1104.54	0.142493	0.155248	0.917841	0.358702	0.998531	NA
TPRE002168	809.214	0.0720843	0.152495	0.472699	0.636428	0.998531	cg4393
TPRE002169	1881.04	0.0273318	0.131704	0.207524	0.835601	0.998531	NA
TPRE002170	726.447	0.0413199	0.190514	0.216886	0.828297	0.998531	NA
TPRE002171	113.651	-0.403088	0.289956	-1.39017	0.164478	0.998531	NA
TPRE002172	192.606	0.0771905	0.244475	0.315739	0.7522	0.998531	NA
TPRE002173	227.908	0.0272467	0.231327	0.117784	0.906239	0.998531	tsl
TPRE002174	2807.71	-0.0295041	0.198259	-0.148816	0.881699	0.998531	NA
TPRE002175	827.481	-0.406342	0.192207	-2.11409	0.0345073	0.761065	NA
TPRE002176	590.953	-0.0636928	0.174823	-0.364327	0.715614	0.998531	cg17778
TPRE002177	46.1654	0.392547	0.405116	0.968974	0.332558	0.998531	cg42598
TPRE002178	2029.5	0.321545	0.165045	1.94823	0.0513875	0.86645	NA
TPRE002179	274.648	0.0555764	0.205338	0.270658	0.786654	0.998531	gd
TPRE002180	2659.21	-0.0301466	0.172719	-0.174541	0.86144	0.998531	ptip
TPRE002181	2636.4	-0.0250272	0.12443	-0.201135	0.840593	0.998531	NA
TPRE002182	180.454	0.413217	0.272049	1.51891	0.128786	0.998531	NA
TPRE002183	92.0793	0.228134	0.364211	0.626379	0.531066	0.998531	NA
TPRE002184	349.303	-0.520404	0.182619	-2.84968	0.00437639	0.333875	NA
TPRE002185	165.602	0.211725	0.282787	0.748707	0.454034	0.998531	NA
TPRE002186	595.779	0.3285	0.200579	1.63776	0.101471	0.993633	cngl
TPRE002187	0.977078	-0.678157	3.09127	-0.219378	0.826356	NA	cg6696
TPRE002188	1210.74	0.113261	0.186113	0.608563	0.542814	0.998531	cyp18a1
TPRE002189	1.5383	-1.23228	2.08267	-0.591685	0.554062	NA	NA
TPRE002190	306.447	0.119993	0.211463	0.567444	0.570412	0.998531	cg6294
[truncated: 9,793 more rows]

## Sheet: Exon usage results
Gene	ExonID	exonBaseMean	pvalue	padj	Cured	Infected	log2fold_Infected_Cured
TPRE000001	E001	0.534195	0.239335	NA	0.0542068	2.0127	10.4564
TPRE000001	E002	0.925101	0.844729	0.966121	1.7812	1.44146	-0.618028
TPRE000001	E003	2.30759	0.565378	0.869313	2.612	2.45633	-0.182609
TPRE000002	E001	11.2263	0.743881	0.936398	5.33428	5.20614	-0.0790737
TPRE000002	E002	0	NA	NA	NA	NA	NA
TPRE000002	E003	11.5199	0.77459	0.946623	5.25651	5.48204	0.137183
TPRE000002	E004	5.53869	0.538067	0.855388	3.93785	3.68269	-0.206287
TPRE000002	E005	0.534195	0.148238	NA	0.0484622	1.92872	10.6544
TPRE000003	E001	0	NA	NA	NA	NA	NA
TPRE000003	E002	65.397	NA	NA	NA	NA	NA
TPRE000004	E001	0	NA	NA	NA	NA	NA
TPRE000004	E002	0	NA	NA	NA	NA	NA
TPRE000005	E001	0	NA	NA	NA	NA	NA
TPRE000005	E002	0	NA	NA	NA	NA	NA
TPRE000005	E003	0	NA	NA	NA	NA	NA
TPRE000006	E001	0	NA	NA	NA	NA	NA
TPRE000006	E002	0	NA	NA	NA	NA	NA
TPRE000006	E003	0	NA	NA	NA	NA	NA
TPRE000006	E004	0	NA	NA	NA	NA	NA
TPRE000007	E001	0.178269	NA	NA	NA	NA	NA
TPRE000007	E002	0	NA	NA	NA	NA	NA
TPRE000008	E001	0	NA	NA	NA	NA	NA
TPRE000008	E002	0	NA	NA	NA	NA	NA
TPRE000008	E003	0	NA	NA	NA	NA	NA
TPRE000008	E004	0	NA	NA	NA	NA	NA
TPRE000008	E005	0	NA	NA	NA	NA	NA
TPRE000009	E001	3.97822	0.865834	0.972088	3.28714	3.45017	0.147027
TPRE000009	E002	0.851849	0.794058	0.95067	1.34782	1.77553	0.804265
TPRE000009	E003	0.718536	0.429534	NA	0.026468	2.18015	12.7602
TPRE000009	E004	0.718536	0.429534	NA	0.026468	2.18015	12.7602
TPRE000009	E005	0.34277	0.215797	NA	1.31918	0.0322369	-10.7213
TPRE000009	E006	4.88562	0.258071	0.658767	3.83001	3.47019	-0.302227
TPRE000009	E007	0	NA	NA	NA	NA	NA
TPRE000009	E008	0	NA	NA	NA	NA	NA
TPRE000010	E001	1.85714	0.633887	0.896536	2.39459	2.32167	-0.0915477
TPRE000010	E002	1.85714	0.633887	0.896536	2.39459	2.32167	-0.0915477
TPRE000010	E003	0	NA	NA	NA	NA	NA
TPRE000010	E004	0.202559	0.6025	NA	1.02785	0.0238868	-10.8617
TPRE000010	E005	0.538902	0.739925	NA	0.0219841	1.79584	12.7259
TPRE000010	E006	0.538902	0.739925	NA	0.0219841	1.79584	12.7259
TPRE000010	E007	0	NA	NA	NA	NA	NA
TPRE000011	E001	0.178269	0.397322	NA	1.14753	0.0346878	-10.1048
TPRE000011	E002	0.178269	0.397322	NA	1.14753	0.0346873	-10.1049
TPRE000011	E003	2.12236	0.837987	0.964249	2.53486	2.47246	-0.0740144
TPRE000011	E004	1.90603	0.453704	0.80912	2.26557	2.4672	0.252425
TPRE000012	E001	17.6427	NA	NA	NA	NA	NA
TPRE000013	E001	2.14528	0.300088	0.697743	2.14177	2.99966	1.00166
TPRE000013	E002	2.67239	0.469038	0.817945	2.46445	3.03063	0.617615
TPRE000013	E003	2.13819	0.598597	0.883117	2.46139	2.18858	-0.347492
TPRE000013	E004	1.14877	0.120963	0.474035	1.24482	2.4203	1.94755
TPRE000013	E005	0.954002	0.660163	0.906936	1.52067	1.87716	0.615856
TPRE000013	E006	3.96749	0.326888	0.72192	3.44242	2.84371	-0.576539
TPRE000013	E007	1.66301	0.314804	0.710986	2.31922	1.55066	-1.18157
TPRE000013	E008	1.46045	0.395288	0.771769	2.14552	1.54645	-0.959642
TPRE000013	E009	5.04157	0.258606	0.659377	3.82855	3.20106	-0.54601
TPRE000013	E010	5.778	0.785559	0.948036	3.71157	4.30708	0.461204
TPRE000014	E001	18.9913	0.830471	0.962077	6.83953	6.67441	-0.0850081
TPRE000014	E002	1.59837	0.133982	0.496118	2.53029	1.40313	-1.7312
TPRE000014	E003	2.73064	0.19088	0.57997	3.13789	2.20615	-1.05
TPRE000014	E004	1.33944	0.710487	0.925279	1.91558	2.0037	0.1321
TPRE000014	E005	1.33944	0.710487	0.925279	1.91558	2.0037	0.1321
TPRE000014	E006	0.804635	0.162194	NA	0.96599	1.9843	2.0974
TPRE000014	E007	5.83665	0.107201	0.447944	3.51725	4.55916	0.804725
TPRE000014	E008	6.91618	0.100668	0.434375	3.85374	4.90105	0.754618
TPRE000014	E009	1.51112	0.49383	0.832988	1.91753	2.40535	0.668195
TPRE000014	E010	3.01172	0.467236	0.816739	2.68486	3.33421	0.651226
TPRE000014	E011	365.699	0.267254	0.667813	17.5004	17.3716	-0.0455214
TPRE000015	E001	1.0815	0.165869	0.546053	2.17308	0.992944	-2.28513
TPRE000015	E002	0.36706	0.231467	NA	1.384	0.057325	-9.20001
TPRE000015	E003	0	NA	NA	NA	NA	NA
TPRE000015	E004	0	NA	NA	NA	NA	NA
TPRE000015	E005	1.88689	0.0118372	0.150722	1.38335	3.04906	2.33011
TPRE000015	E006	3.71325	0.0542815	0.320402	2.72589	3.80051	1.00592
TPRE000015	E007	7.07049	0.0251514	0.219683	4.8387	3.6855	-0.850933
TPRE000016	E001	0	NA	NA	NA	NA	NA
TPRE000016	E002	0	NA	NA	NA	NA	NA
TPRE000016	E003	0	NA	NA	NA	NA	NA
TPRE000016	E004	0	NA	NA	NA	NA	NA
TPRE000017	E001	8.37316	NA	NA	NA	NA	NA
TPRE000018	E001	0.359268	0.609892	NA	0.0270007	1.97147	12.4065
TPRE000018	E002	0	NA	NA	NA	NA	NA
TPRE000018	E003	0.658004	0.609893	NA	1.43721	0.0509913	-9.64771
TPRE000019	E001	0	NA	NA	NA	NA	NA
TPRE000019	E002	0.164501	0.755654	NA	1.02567	0.0367484	-9.61258
TPRE000019	E003	1.12871	0.0169302	0.179362	2.51398	0.0367486	-12.2349
TPRE000019	E004	2.37674	0.00624061	0.108758	2.51225	2.73165	0.249321
TPRE000020	E001	160.649	0.719079	0.927931	14.2366	14.091	-0.0534249
TPRE000020	E002	5.70506	0.97374	1	4.05902	3.99328	-0.0506399
TPRE000020	E003	9.48527	0.513607	0.843363	4.83919	5.19242	0.226718
TPRE000021	E001	0.810235	0.896805	NA	0.321828	0.249841	-0.730842
TPRE000021	E002	0.202559	0.896811	NA	0.159721	0.249837	1.2911
TPRE000022	E001	0	NA	NA	NA	NA	NA
TPRE000022	E002	8.14768	0.816412	0.957689	4.65374	4.53422	-0.0823645
TPRE000022	E003	7.47925	0.816769	0.957737	4.28402	4.41103	0.0916466
TPRE000023	E001	0	NA	NA	NA	NA	NA
TPRE000023	E002	0	NA	NA	NA	NA	NA
TPRE000023	E003	0	NA	NA	NA	NA	NA
TPRE000023	E004	0	NA	NA	NA	NA	NA
TPRE000023	E005	0.359268	0.454061	NA	0.000631796	1.36793	22.1732
TPRE000023	E006	2.34612	0.246225	0.645883	2.06036	2.93732	1.05269
TPRE000023	E007	2.25395	0.135727	0.499421	2.05797	2.88837	1.0057
TPRE000023	E008	1.56189	0.358662	0.745541	1.76122	2.53242	1.07019
TPRE000023	E009	1.16572	0.274603	0.674373	2.29378	1.30693	-1.64707
TPRE000023	E010	4.48308	0.993631	1	3.71237	3.26344	-0.392845
TPRE000023	E011	3.6285	0.591518	0.880449	3.69084	2.51002	-1.1616
TPRE000023	E012	3.80677	0.561644	0.86744	3.81835	2.51196	-1.26371
TPRE000023	E013	1.45256	0.3551	0.743274	1.78735	2.25183	0.6792
TPRE000023	E014	1.63219	0.237346	0.636233	1.7874	2.43084	0.905485
TPRE000023	E015	1.09466	0.289593	0.687542	1.46319	2.05674	0.996578
TPRE000023	E016	2.75915	0.0216102	0.20338	2.05671	3.48625	1.5759
TPRE000023	E017	3.22836	0.299574	0.697341	2.67578	3.45023	0.765291
TPRE000023	E018	1.29814	0.996408	1	2.04942	1.85141	-0.298399
TPRE000023	E019	1.14543	0.0368787	0.264353	1.03561	2.42174	2.48344
TPRE000023	E020	0.698696	0.209712	NA	1.0351	1.83771	1.67184
TPRE000023	E021	0.863197	0.48665	0.82852	1.45752	1.83562	0.673907
TPRE000023	E022	0.658004	0.425731	NA	2.00017	0.000625174	-23.3142
TPRE000023	E023	0.329002	0.390829	NA	1.44062	0.00062517	-22.3543
TPRE000023	E024	1.26523	0.882824	0.975695	1.46596	2.19376	1.1811
TPRE000023	E025	1.94879	0.327851	0.723092	2.05209	2.60899	0.710276
TPRE000023	E026	1134.67	0.0954614	0.423347	22.6044	21.6657	-0.3247
TPRE000024	E001	2.82545	0.113915	0.461244	2.55225	3.09859	0.580425
TPRE000024	E002	3.02801	0.168841	0.55046	2.70319	3.09838	0.409101
TPRE000024	E003	1.32348	0.71973	0.928059	2.03748	1.49571	-0.904825
TPRE000024	E004	1.49577	0.0140065	0.163845	2.55459	0.0450537	-11.6946
TPRE000024	E005	0.936678	0.092506	0.41695	2.03488	0.0450536	-11.0223
TPRE000024	E006	0.812426	0.856348	NA	1.57621	1.48227	-0.179244
TPRE000024	E007	1.14143	0.673761	0.912288	2.01998	1.4794	-0.911421
TPRE000025	E001	0	NA	NA	NA	NA	NA
TPRE000025	E002	0.801293	0.0766522	NA	0.0704106	1.98985	9.66816
TPRE000025	E003	1.3237	0.538442	0.855388	1.6452	2.15289	0.789022
TPRE000025	E004	8.56649	0.089609	0.412396	4.95585	4.66752	-0.191338
TPRE000026	E001	0	NA	NA	NA	NA	NA
TPRE000026	E002	0	NA	NA	NA	NA	NA
TPRE000026	E003	3.20517	0.01272	0.155917	0.044058	4.15948	13.2379
TPRE000026	E004	0.359268	0.578655	NA	0.0440555	1.35265	9.89302
TPRE000026	E005	209.617	1.36692e-06	0.000487175	15.2811	15.1837	-0.0352143
TPRE000027	E001	2.41435	NA	NA	NA	NA	NA
TPRE000028	E001	14.7174	0.30395	0.701007	5.65533	6.44271	0.438469
TPRE000028	E002	1.39937	0.800719	0.952573	2.1323	1.9822	-0.214775
TPRE000028	E003	0	NA	NA	NA	NA	NA
TPRE000028	E004	5.58298	0.362829	0.749681	4.24589	3.60738	-0.503685
TPRE000028	E005	7.27637	0.926308	0.987479	4.37133	4.51934	0.104821
TPRE000028	E006	0.534806	0.215445	NA	1.85046	0.0223627	-12.7644
TPRE000028	E007	0.359268	0.617161	NA	0.0242447	1.31771	11.5402
TPRE000028	E008	1.51771	0.693748	0.918778	2.3781	1.79265	-0.831882
TPRE000028	E009	0.801904	0.449005	NA	1.85303	1.25725	-1.13175
TPRE000028	E010	1.16117	0.937015	0.990773	1.85325	1.78367	-0.11213
TPRE000028	E011	0.359268	0.617161	NA	0.0242447	1.31771	11.5402
TPRE000028	E012	0	NA	NA	NA	NA	NA
TPRE000029	E001	1942.98	0.278563	0.678084	24.6052	24.1079	-0.171284
TPRE000029	E002	17.3834	0.370192	0.754818	6.82169	6.03221	-0.421038
TPRE000029	E003	16.5455	0.665465	0.909001	6.36718	6.35897	-0.00440257
TPRE000029	E004	7.32666	0.00468639	0.0934684	3.5874	5.2651	1.20571
TPRE000029	E005	5.21003	0.123419	0.478172	2.79098	4.70148	1.60024
TPRE000029	E006	2.67098	0.0104626	0.142526	0.0381046	4.06652	13.5864
TPRE000029	E007	0	NA	NA	NA	NA	NA
TPRE000029	E008	1.06839	0.00479076	0.0942534	0.0380355	2.69341	12.3408
TPRE000029	E009	2.05826	0.243436	0.642741	1.98916	2.84816	1.06371
TPRE000029	E010	4.9081	0.179683	0.565848	4.24417	2.86496	-1.19949
TPRE000030	E001	4.22147	0.364864	0.751205	3.77421	3.20095	-0.50211
TPRE000030	E002	9.52876	0.826925	0.961387	5.07518	4.95808	-0.0751268
TPRE000030	E003	3.47632	0.234835	0.633283	2.58856	3.38935	0.809846
TPRE000030	E004	1.60456	0.292389	0.690651	1.65266	2.42355	1.12584
TPRE000030	E005	8.8947	0.696881	0.919721	4.96385	4.73848	-0.148554
TPRE000031	E001	292.697	0.00897375	0.132302	16.6637	16.3683	-0.105199
TPRE000031	E002	12.2621	0.973047	1	5.58833	5.54792	-0.0238978
TPRE000031	E003	10.4341	0.320856	0.716286	4.92702	5.55274	0.388249
TPRE000031	E004	6.18813	0.0216501	0.203581	3.32771	4.8275	1.15497
TPRE000031	E005	4.56834	0.11069	0.454865	3.05011	4.10608	0.908328
TPRE000031	E006	3.09118	0.829987	0.961875	2.90235	3.03024	0.129513
TPRE000031	E007	3.3563	0.122457	0.476453	2.57097	3.66429	1.06815
TPRE000032	E001	0	NA	NA	NA	NA	NA
TPRE000032	E002	1.0731	NA	NA	NA	NA	NA
TPRE000033	E001	0.790867	0.408156	NA	1.14225	1.68438	1.13103
TPRE000033	E002	1.32233	0.932243	0.989428	1.97328	2.02822	0.0807245
TPRE000033	E003	0.850484	0.283401	0.682269	1.98298	1.17976	-1.5155
TPRE000033	E004	1.71368	0.48914	0.829931	2.53547	2.03077	-0.655978
TPRE000033	E005	3.61984	0.726378	0.930076	3.43943	2.98445	-0.429006
TPRE000033	E006	4.70292	0.801588	0.952573	3.53891	3.70296	0.138691
TPRE000033	E007	2.50683	0.498128	0.835787	2.70073	2.64666	-0.0602881
TPRE000033	E008	3.9799	0.584974	0.877736	3.45851	3.26761	-0.172427
TPRE000033	E009	3.35388	0.647086	0.902545	2.97909	3.25998	0.271734
TPRE000033	E010	4.25514	0.653676	0.905004	3.35984	3.62236	0.229341
TPRE000034	E001	12.0939	0.908352	0.982793	5.42823	5.6964	0.158765
TPRE000034	E002	8.18173	0.404281	0.778114	4.08232	5.33146	0.848245
TPRE000034	E003	3.73036	0.0897154	0.412396	3.73332	2.58548	-1.10867
TPRE000034	E004	3.67048	0.249015	0.649508	2.66632	3.88851	1.1424
TPRE000034	E005	1.2948	0.41079	0.782967	1.6645	2.3924	1.06665
TPRE000034	E006	0.178269	0.495136	NA	0.968082	0.0381341	-9.33828
TPRE000034	E007	2.13318	0.0354379	0.259369	3.02362	1.39535	-2.27975
TPRE000034	E008	0.989869	0.671018	0.911236	1.99382	1.02282	-1.94575
TPRE000034	E009	0.179634	0.552017	NA	0.0334574	1.00469	9.82339
TPRE000034	E010	0	NA	NA	NA	NA	NA
TPRE000034	E011	0	NA	NA	NA	NA	NA
TPRE000034	E012	0	NA	NA	NA	NA	NA
TPRE000034	E013	1.10381	0.820369	0.958841	1.67248	1.96636	0.47429
TPRE000035	E001	1.80849	0.896114	0.979435	1.89118	2.23762	0.494992
TPRE000035	E002	2.40859	0.0273815	0.229593	0.0376147	2.89228	12.5859
TPRE000035	E003	2.40859	0.0273815	0.229593	0.0376147	2.89228	12.5859
TPRE000035	E004	2.31576	0.0633937	0.344941	2.95172	2.23787	-0.823772
TPRE000035	E005	3.32234	0.68351	0.914556	2.65206	2.97522	0.343983
TPRE000035	E006	1.89929	0.387276	0.766812	2.3071	2.12959	-0.236315
TPRE000035	E007	0.445366	0.413513	NA	1.34185	1.00813	-0.830395
TPRE000035	E008	0	NA	NA	NA	NA	NA
TPRE000036	E001	3393.74	0.386247	0.766023	26.1522	27.3194	0.400963
TPRE000036	E002	0.202559	0.4999	NA	0.935392	0.0376175	-9.2781
TPRE000036	E003	0.34277	0.208183	NA	1.30972	0.0376178	-10.255
TPRE000036	E004	1.36039	0.427949	0.793262	1.60658	2.48884	1.28732
TPRE000036	E005	1.36039	0.427949	0.793262	1.60658	2.48884	1.28732
TPRE000036	E006	4.08159	0.00775474	0.12166	3.94123	2.04429	-1.97024
TPRE000036	E007	4.07227	0.884335	0.976541	3.37047	3.29335	-0.0702262
TPRE000037	E001	1.8461	0.585087	0.877736	2.16683	2.45455	0.368711
TPRE000037	E002	2.59535	0.584195	0.877489	2.84705	2.60256	-0.268031
TPRE000038	E001	0	NA	NA	NA	NA	NA
TPRE000038	E002	0	NA	NA	NA	NA	NA
TPRE000038	E003	0	NA	NA	NA	NA	NA
TPRE000038	E004	0	NA	NA	NA	NA	NA
TPRE000038	E005	0	NA	NA	NA	NA	NA
TPRE000038	E006	0	NA	NA	NA	NA	NA
TPRE000038	E007	0	NA	NA	NA	NA	NA
TPRE000038	E008	0	NA	NA	NA	NA	NA
TPRE000038	E009	0	NA	NA	NA	NA	NA
TPRE000038	E010	0	NA	NA	NA	NA	NA
TPRE000038	E011	0	NA	NA	NA	NA	NA
TPRE000039	E001	0.445366	0.442031	NA	0.999886	1.35195	0.876013
TPRE000039	E002	0	NA	NA	NA	NA	NA
TPRE000039	E003	0	NA	NA	NA	NA	NA
TPRE000039	E004	0.712464	0.0906419	NA	0.999914	1.90048	1.87062
TPRE000039	E005	0	NA	NA	NA	NA	NA
TPRE000039	E006	1.51091	0.145361	0.516758	2.65639	0.985806	-2.90121
TPRE000039	E007	0	NA	NA	NA	NA	NA
TPRE000039	E008	0	NA	NA	NA	NA	NA
TPRE000039	E009	0.609867	0.855272	NA	1.4082	1.35255	-0.117384
TPRE000040	E001	0	NA	NA	NA	NA	NA
TPRE000040	E002	0.537537	0.501969	NA	2.27125	0.649104	-3.64591
TPRE000040	E003	0.179634	0.753714	NA	0.0963416	0.455378	4.48301
TPRE000040	E004	1.33549	0.541124	0.856433	0.0963426	1.26217	7.43389
TPRE000041	E001	0.980173	0.778027	0.947051	1.90156	1.3954	-0.904286
TPRE000041	E002	5018.36	0.738908	0.934833	27.8974	28.8792	0.336892
TPRE000042	E001	6.48929	0.512355	0.843267	3.97238	4.39547	0.315601
TPRE000042	E002	38.0692	0.489857	0.830365	8.75167	9.00146	0.109207
TPRE000042	E003	34.1372	0.693732	0.918778	8.45102	8.60704	0.0696769
TPRE000042	E004	6.59717	0.596912	0.882622	4.43745	3.94106	-0.369996
TPRE000042	E005	8.3059	0.0643517	0.347387	5.2137	4.03856	-0.809066
TPRE000043	E001	0	NA	NA	NA	NA	NA
TPRE000043	E002	0	NA	NA	NA	NA	NA
TPRE000043	E003	0	NA	NA	NA	NA	NA
TPRE000043	E004	0	NA	NA	NA	NA	NA
TPRE000043	E005	0	NA	NA	NA	NA	NA
TPRE000043	E006	0.538902	0.376698	NA	0.018073	1.81504	13.3223
TPRE000043	E007	0.538902	0.376698	NA	0.018071	1.81504	13.3226
TPRE000043	E008	0	NA	NA	NA	NA	NA
TPRE000043	E009	0	NA	NA	NA	NA	NA
TPRE000043	E010	0	NA	NA	NA	NA	NA
TPRE000043	E011	0	NA	NA	NA	NA	NA
TPRE000043	E012	1.01279	0.082265	0.394124	2.17657	0.0208452	-13.4444
TPRE000043	E013	1.01279	0.082265	0.394124	2.17657	0.0208452	-13.4444
TPRE000043	E014	0	NA	NA	NA	NA	NA
TPRE000043	E015	3.54707	0.864372	0.971625	3.02114	3.32999	0.294004
TPRE000044	E001	3.00195	0.0542664	0.320371	2.65068	2.82013	0.185029
TPRE000044	E002	0.380828	0.101081	NA	1.92343	0.0349644	-11.5883
TPRE000045	E001	0	NA	NA	NA	NA	NA
TPRE000045	E002	0.382193	0.488304	NA	1.0492	0.924737	-0.366022
TPRE000045	E003	0	NA	NA	NA	NA	NA
TPRE000045	E004	0	NA	NA	NA	NA	NA
TPRE000045	E005	0	NA	NA	NA	NA	NA
TPRE000045	E006	0	NA	NA	NA	NA	NA
TPRE000045	E007	0	NA	NA	NA	NA	NA
TPRE000045	E008	0.801293	0.139671	NA	0.013547	2.21045	14.7334
TPRE000045	E009	0	NA	NA	NA	NA	NA
TPRE000045	E010	0	NA	NA	NA	NA	NA
TPRE000045	E011	0	NA	NA	NA	NA	NA
TPRE000045	E012	0	NA	NA	NA	NA	NA
TPRE000045	E013	1.51512	0.0220413	0.20485	0.0135277	2.97539	15.6217
TPRE000045	E014	1.51512	0.0220413	0.20485	0.0135277	2.97539	15.6217
TPRE000045	E015	0.344135	0.481255	NA	1.04297	0.925113	-0.347567
TPRE000045	E016	0.164501	0.211003	NA	1.04037	0.0127236	-12.7142
TPRE000045	E017	1.50175	0.0132553	0.15938	2.54567	1.30973	-1.94968
TPRE000045	E018	1.50175	0.0132553	0.15938	2.54567	1.30973	-1.94968
TPRE000045	E019	0.764386	0.422706	NA	1.49024	1.32146	-0.350038
TPRE000045	E020	0.469656	0.798444	NA	1.04813	1.29399	0.611917
TPRE000045	E021	1.51512	0.0220413	0.20485	0.0135277	2.97539	15.6217
TPRE000045	E022	1.51512	0.0220413	0.20485	0.0135277	2.97539	15.6217
TPRE000045	E023	0.359268	0.834043	NA	0.0135281	1.34044	13.2733
TPRE000045	E024	1.07371	0.58737	0.878506	1.79784	1.683	-0.193161
TPRE000045	E025	1.20794	0.0145773	0.167476	2.5042	0.930359	-2.89344
TPRE000045	E026	0.852771	0.518057	0.845119	1.75793	1.36418	-0.739993
TPRE000045	E027	0.626366	0.251015	NA	0.0135008	1.83496	14.1959
TPRE000045	E028	3.15784	0.156192	0.533212	1.80333	3.77693	2.20704
TPRE000046	E001	329.269	0.96834	0.99987	17.0388	17.0645	0.00910258
TPRE000046	E002	3.4795	0.465583	0.816043	2.79574	3.5494	0.720749
TPRE000046	E003	1.68812	0.179436	0.565779	2.62375	1.64879	-1.36852
TPRE000046	E004	1.47368	0.0892051	0.41208	2.61979	1.34738	-1.95262
TPRE000046	E005	2.467	0.970543	1	2.78422	2.61958	-0.18185
TPRE000046	E006	2.80147	0.236604	0.635278	2.43315	3.23953	0.856642
TPRE000047	E001	6.76455	0.317951	0.713847	3.97977	4.41661	0.324935
TPRE000047	E002	2.05934	0.583965	0.877489	1.96385	2.61471	0.846002
TPRE000047	E003	3.83012	0.894154	0.978782	3.3471	3.27767	-0.0635595
TPRE000047	E004	0.356537	0.18251	NA	1.6094	0.0193384	-12.7753
TPRE000047	E005	1.89595	0.104208	0.442427	1.61189	2.73734	1.56102
TPRE000047	E006	0.445366	0.920092	NA	1.14221	1.18494	0.106639
TPRE000047	E007	0.178269	0.342423	NA	1.14199	0.0191324	-11.8076
TPRE000047	E008	1.36039	0.838044	0.964249	1.96882	2.03576	0.0982788
TPRE000047	E009	0.785945	0.0656457	NA	2.30896	0.0197223	-13.7785
TPRE000047	E010	0.772177	0.0663594	NA	2.29884	0.0197266	-13.7649
TPRE000047	E011	12.3292	0.0472358	0.298994	6.3477	5.02	-0.776242
TPRE000047	E012	0.790867	0.418268	NA	1.14106	1.67981	1.12612
TPRE000047	E013	2.57506	0.0821275	0.393664	1.96598	3.08526	1.33831
TPRE000047	E014	2.82703	0.135844	0.499547	2.26274	3.1849	1.02012
TPRE000047	E015	1.46264	0.340426	0.731891	2.51426	1.67977	-1.18734
TPRE000047	E016	6.03695	0.674932	0.912355	3.97872	4.06157	0.0639104
TPRE000047	E017	5.37297	0.546331	0.858216	3.68183	3.90329	0.179755
TPRE000047	E018	0	NA	NA	NA	NA	NA
TPRE000047	E019	1.39476	0.342005	0.732375	2.51479	1.66638	-1.21134
TPRE000047	E020	0	NA	NA	NA	NA	NA
TPRE000047	E021	0	NA	NA	NA	NA	NA
TPRE000047	E022	0	NA	NA	NA	NA	NA
TPRE000047	E023	0	NA	NA	NA	NA	NA
TPRE000047	E024	0	NA	NA	NA	NA	NA
TPRE000047	E025	0	NA	NA	NA	NA	NA
TPRE000047	E026	0	NA	NA	NA	NA	NA
TPRE000047	E027	0	NA	NA	NA	NA	NA
TPRE000048	E001	0.164501	0.323321	NA	1.13734	0.0335333	-10.1766
TPRE000048	E002	2.48699	0.802259	0.952818	2.88721	2.54496	-0.37656
TPRE000048	E003	1.38424	0.262422	0.662367	2.5198	1.67042	-1.21018
TPRE000048	E004	0.356537	0.200736	NA	1.60944	0.0335324	-11.1872
TPRE000048	E005	20.3843	0.304173	0.701275	6.69569	7.05596	0.183349
TPRE000048	E006	24.7196	0.968301	0.99987	7.52873	7.43286	-0.0462128
TPRE000049	E001	0	NA	NA	NA	NA	NA
TPRE000049	E002	0.534195	0.999997	NA	0.26186	0.26186	-9.52686e-06
TPRE000049	E003	0	NA	NA	NA	NA	NA
TPRE000049	E004	0.534195	0.999997	NA	0.261859	0.26186	9.52691e-06
TPRE000049	E005	0	NA	NA	NA	NA	NA
TPRE000050	E001	0.359268	0.426838	NA	0.00302868	1.35182	17.6163
TPRE000050	E002	0.625	0.298045	NA	1.04868	1.58276	1.19724
TPRE000050	E003	1.33746	0.0897322	0.412396	1.47926	2.39366	1.41257
TPRE000050	E004	3.55265	1.5256e-05	0.00273349	1.47884	4.21425	3.12605
TPRE000050	E005	2.30448	0.860007	0.969964	3.07198	2.02673	-1.23587
TPRE000050	E006	2.74079	0.858844	0.969445	3.22117	2.28488	-1.02557
TPRE000050	E007	50.1702	0.00954794	0.135847	9.63881	9.98851	0.145561
TPRE000050	E008	64.5062	0.0091953	0.133705	10.5677	10.8629	0.118296
TPRE000050	E009	12.2647	0.115663	0.464011	5.38251	5.88965	0.297387
TPRE000050	E010	7.96762	0.000743156	0.0328247	3.80372	5.30123	1.04833
TPRE000050	E011	3.0837	0.0226867	0.208052	2.31929	3.46273	1.20085
TPRE000050	E012	2.05129	0.00600063	0.106527	1.4793	3.10604	2.19054
TPRE000050	E013	1.83097	0.525046	0.84865	2.31784	2.39438	0.0961738
TPRE000050	E014	4.43164	0.714492	0.926344	3.90865	3.04372	-0.761906
TPRE000050	E015	35.3985	0.017834	0.184128	8.47587	8.76254	0.1273
TPRE000050	E016	22.9451	0.00132409	0.0456867	6.87222	7.63103	0.373246
TPRE000050	E017	2819.02	0.000181189	0.0137205	26.726	25.0968	-0.560116
TPRE000051	E001	12328.1	0.918285	0.985263	32.2531	32.0884	-0.0564214
TPRE000051	E002	14.679	0.474765	0.821695	5.7953	6.42037	0.345498
TPRE000051	E003	26.5129	0.488744	0.829615	7.59774	7.9817	0.180607
TPRE000051	E004	41.1065	0.895062	0.979043	9.08007	9.26572	0.0798131
TPRE000051	E005	50.4868	0.777732	0.947051	9.86807	9.91808	0.0207389
TPRE000051	E006	34.4324	0.911565	0.983601	8.74224	8.48414	-0.114655
TPRE000051	E007	3.3359	0.0456377	0.294454	3.73188	2.26502	-1.49976
TPRE000052	E001	1.05584	0.209986	0.605599	2.20871	0.0600612	-10.4342
TPRE000052	E002	0	NA	NA	NA	NA	NA
TPRE000052	E003	11.7294	0.246247	0.645885	5.12403	5.79021	0.40056
TPRE000052	E004	8.582	0.565624	0.869613	4.79625	4.40281	-0.270989
TPRE000053	E001	1.98478	0.00185347	0.055857	1.01652	3.31998	3.4823
TPRE000053	E002	332.252	2.32903e-06	0.000716556	17.3537	16.7658	-0.208419
TPRE000053	E003	8.77188	0.0779735	0.382737	4.35835	5.32268	0.638575
TPRE000053	E004	8.68418	4.85898e-05	0.00596708	3.43051	5.87532	1.70324
TPRE000054	E001	7.61486	0.0541014	0.320262	5.09796	3.94393	-0.809855
TPRE000054	E002	23.299	0.24428	0.643557	7.42755	7.27118	-0.0762187
TPRE000054	E003	8.7065	0.0194163	0.19128	3.33027	5.71696	1.70247
TPRE000055	E001	1.95993	0.125187	0.4811	2.86842	1.75777	-1.44761
TPRE000055	E002	5.43669	0.226726	0.624675	3.41143	4.11233	0.574384
TPRE000055	E003	18.0292	0.881806	0.975435	6.57902	6.50349	-0.0397509
TPRE000056	E001	3.14459	0.166778	0.547068	2.30934	3.56223	1.29998
TPRE000056	E002	20.6404	0.958202	0.996784	7.02186	6.95223	-0.0350595
TPRE000056	E003	20.1867	0.500503	0.836868	6.71753	7.10985	0.198942
TPRE000056	E004	19.0959	0.79755	0.952127	6.86985	6.65984	-0.108035
TPRE000056	E005	43.0852	0.406546	0.779856	9.11236	9.45874	0.148026
TPRE000056	E006	12.5665	0.989871	1	5.71322	5.69621	-0.0098815
TPRE000056	E007	286.687	0.311232	0.707814	16.5785	16.4042	-0.0621117
TPRE000057	E001	7.82586	0.00423666	0.0886515	4.94258	4.3	-0.441267
TPRE000057	E002	1.95143	0.0377309	0.267378	1.11716	2.9287	2.83022
TPRE000057	E003	2.49605	0.00128933	0.0449264	0.0640176	3.52123	11.6464
TPRE000057	E004	0.925101	0.130537	0.489698	2.20267	1.21064	-1.74981
TPRE000058	E001	5.39234	0.353039	0.741945	4.23023	3.48557	-0.597031
TPRE000058	E002	7.90019	0.448674	0.805539	4.84897	4.42948	-0.28691
TPRE000058	E003	5.21231	0.166352	0.5466	3.24029	4.10038	0.721459
TPRE000058	E004	8.49155	0.86634	0.972388	4.85549	4.56678	-0.194918
TPRE000058	E005	6.25493	0.854974	0.96815	4.07447	4.10621	0.0241173
TPRE000058	E006	5.00712	0.679037	0.91375	3.60041	3.8061	0.170487
TPRE000058	E007	1.49851	0.163067	0.541937	2.8539	1.1886	-2.5727
TPRE000058	E008	0.939313	1	1	1.65377	1.63006	-0.0421832
TPRE000058	E009	2.73622	0.0983155	0.429474	2.01211	3.205	1.38507
TPRE000059	E001	0.267098	0.501097	NA	0.0554826	1.17715	8.82359
TPRE000059	E002	49.0373	0.266958	0.667566	9.46329	9.79759	0.140376
TPRE000059	E003	1.64091	0.174586	0.559531	2.75007	1.67636	-1.46027
TPRE000060	E001	0	NA	NA	NA	NA	NA
TPRE000060	E002	0	NA	NA	NA	NA	NA
TPRE000060	E003	0.891344	0.836308	0.963714	0.263023	0.200502	-0.783335
TPRE000060	E004	0.891344	0.836308	0.963714	0.263023	0.200495	-0.783436
TPRE000060	E005	0	NA	NA	NA	NA	NA
TPRE000060	E006	0	NA	NA	NA	NA	NA
TPRE000060	E007	0	NA	NA	NA	NA	NA
TPRE000060	E008	0.164501	0.799009	NA	0.114099	0.200493	1.62672
TPRE000060	E009	0.164501	0.799009	NA	0.114099	0.200493	1.62672
TPRE000060	E010	0	NA	NA	NA	NA	NA
TPRE000061	E001	6.054	0.390328	0.768608	3.78525	4.36933	0.445793
TPRE000061	E002	0.880306	0.697002	0.919775	1.63506	1.44153	-0.36751
TPRE000061	E003	1.12092	0.454976	0.80972	1.91089	1.47066	-0.765601
TPRE000061	E004	0.952637	0.476605	0.823059	1.88389	1.42502	-0.815713
TPRE000061	E005	0	NA	NA	NA	NA	NA
TPRE000061	E006	0.267098	0.214411	NA	0.0397285	1.42088	10.3346
TPRE000061	E007	1.54874	0.653431	0.905004	2.29282	2.00181	-0.400061
TPRE000062	E001	5.71242	0.491488	0.831248	3.6722	4.14561	0.374579
TPRE000062	E002	3.43366	0.611352	0.888739	2.97372	3.11186	0.136665
TPRE000062	E003	5.13593	0.207893	0.603045	3.16791	4.26646	0.913571
TPRE000062	E004	19.1994	0.16643	0.54664	6.9014	6.25081	-0.341381
TPRE000062	E005	10.4625	0.0865044	0.405376	5.49525	4.53913	-0.614983
TPRE000062	E006	24.0617	0.656677	0.905884	7.17626	7.52526	0.170102
TPRE000062	E007	16.2066	0.895049	0.979043	6.16075	6.3419	0.0984175
TPRE000062	E008	7.02423	0.350146	0.739182	4.53491	3.98929	-0.400839
TPRE000062	E009	9.12032	0.909931	0.983469	4.77203	5.08284	0.202341
TPRE000062	E010	2.36319	0.21366	0.610046	1.56889	3.6326	2.49465
TPRE000063	E001	1.01498	0.350672	0.739718	1.99782	1.34865	-1.14849
TPRE000063	E002	0.164501	0.474074	NA	0.999708	0.0454149	-8.92728
TPRE000063	E003	0.431599	0.657043	NA	1.00277	1.34696	0.856904
TPRE000063	E004	4.21641	0.0250537	0.219239	2.62175	4.12493	1.37556
TPRE000063	E005	9.00702	0.123941	0.479041	5.25543	4.40365	-0.564713
TPRE000063	E006	9.75754	0.257754	0.658284	5.3318	4.73473	-0.382422
TPRE000063	E007	6.13962	0.584137	0.877489	3.81308	4.37876	0.430012
TPRE000063	E008	6.20114	0.521587	0.847228	3.88863	4.31337	0.322326
TPRE000063	E009	9.56693	0.836211	0.963714	4.94019	5.06088	0.077625
TPRE000064	E001	925.365	0.545038	0.85804	21.2241	21.3263	0.0354116
TPRE000064	E002	0	NA	NA	NA	NA	NA
TPRE000064	E003	1083.48	0.502766	0.838389	21.9491	21.894	-0.0190578
TPRE000064	E004	107.034	0.906667	0.98219	12.5941	12.5291	-0.024614
TPRE000065	E001	1.45129	0.151687	0.525981	2.72066	1.42011	-1.9122
TPRE000065	E002	4.1898	0.706942	0.923926	3.37659	3.33916	-0.0338426
TPRE000065	E003	2.65792	0.406206	0.779584	2.4322	2.86581	0.488815
TPRE000065	E004	1.1592	0.260315	0.660854	1.22964	2.04612	1.48736
TPRE000065	E005	5.34019	0.712594	0.925686	4.07477	3.66422	-0.327635
TPRE000066	E001	2.34117	0.151669	0.525981	3.24422	1.8131	-1.7275
TPRE000066	E002	8.90733	0.89313	0.978575	4.70642	4.9863	0.184652
TPRE000066	E003	8.29019	0.437569	0.798209	4.49087	4.8491	0.243641
TPRE000067	E001	0	NA	NA	NA	NA	NA
TPRE000067	E002	0.718536	0.525374	NA	0.0197506	1.69736	12.87
TPRE000067	E003	0.179634	0.79176	NA	0.0197364	0.808458	10.7169
TPRE000067	E004	1.62546	0.000115481	0.0101577	3.51656	0.0145627	-15.9147
TPRE000067	E005	1.62546	0.000115481	0.0101577	3.51656	0.0145627	-15.9147
TPRE000067	E006	1.51846	0.041348	0.28029	1.20216	2.37291	1.99031
TPRE000067	E007	1.431	0.0670894	0.355207	1.20215	2.24574	1.82742
TPRE000067	E008	2.23563	0.043614	0.28826	1.6944	2.73622	1.41391
TPRE000067	E009	2.79746	0.0664445	0.353479	2.06986	2.95506	1.05723
TPRE000067	E010	3.20461	0.541362	0.856512	2.88695	3.01642	0.131716
TPRE000067	E011	4.60595	0.7922	0.950368	4.01659	3.22425	-0.67237
TPRE000067	E012	0.521038	0.0460205	NA	2.06475	0.0145626	-14.3239
TPRE000067	E013	4.14975	0.197217	0.587833	4.17807	2.72793	-1.29706
TPRE000068	E001	0	NA	NA	NA	NA	NA
TPRE000068	E002	0	NA	NA	NA	NA	NA
TPRE000068	E003	0	NA	NA	NA	NA	NA
TPRE000068	E004	1.13924	NA	NA	NA	NA	NA
TPRE000069	E001	2.27541	0.969175	1	2.63012	2.50726	-0.142276
TPRE000069	E002	2.27541	0.969175	1	2.63012	2.50726	-0.142276
TPRE000069	E003	8.9457	0.644259	0.901221	5.04336	4.62334	-0.277795
TPRE000069	E004	2.48562	0.00622814	0.108755	1.18874	3.16179	2.88042
TPRE000069	E005	1.62885	0.272314	0.67266	1.67754	2.39052	1.04151
TPRE000069	E006	0.584752	0.306279	NA	1.68591	0.8125	-2.12091
TPRE000069	E007	0.712464	0.558181	NA	1.18918	1.60284	0.869132
TPRE000069	E008	0	NA	NA	NA	NA	NA
TPRE000069	E009	0.607676	0.134256	NA	2.09427	0.0433977	-11.215
TPRE000069	E010	1.32348	0.119716	0.471297	2.6504	1.15782	-2.42793
TPRE000070	E001	4.9519	0.0761241	0.378902	3.08446	4.25923	0.988797
TPRE000070	E002	0	NA	NA	NA	NA	NA
TPRE000070	E003	0	NA	NA	NA	NA	NA
TPRE000070	E004	0	NA	NA	NA	NA	NA
TPRE000070	E005	0	NA	NA	NA	NA	NA
TPRE000070	E006	37.6595	0.0272748	0.229076	9.39992	8.04001	-0.600979
TPRE000070	E007	106.931	0.497243	0.835282	12.721	12.4739	-0.0935665
TPRE000070	E008	129.583	0.0335423	0.253882	13.1151	13.5579	0.164954
TPRE000071	E001	3.59075	0.722291	0.928763	3.22101	3.02981	-0.184588
TPRE000071	E002	4.10921	0.197643	0.588336	2.9253	3.86617	0.84742
TPRE000071	E003	3.05585	0.327787	0.723076	2.59247	3.28056	0.706361
TPRE000071	E004	4.36406	0.0390766	0.272641	2.39945	4.32674	1.78791
TPRE000071	E005	13.8746	0.696099	0.919449	5.76408	5.99362	0.130374
TPRE000071	E006	12.2929	0.796228	0.95151	5.63673	5.50151	-0.0799711
TPRE000071	E007	13.2455	0.60226	0.884389	5.89114	5.62917	-0.151066
TPRE000071	E008	1.71429	0.049021	0.304702	2.76569	1.36504	-2.07639
TPRE000071	E009	1.52468	0.0321537	0.249155	2.603	0.972942	-2.87881
TPRE000071	E010	2.93645	0.0910138	0.414712	3.3642	2.14542	-1.34312
TPRE000071	E011	2.93584	0.903714	0.981816	2.9308	2.8517	-0.0820204
TPRE000072	E001	3.09459	0.288413	0.686217	3.3133	2.05527	-1.42327
TPRE000072	E002	6.48396	0.445897	0.803549	4.00493	4.34841	0.256535
TPRE000072	E003	5.27649	0.708997	0.924493	3.68949	3.90917	0.178027
TPRE000072	E004	4.41898	0.898981	0.980247	3.44525	3.59418	0.129129
TPRE000073	E001	9.81323	0.367081	0.753154	4.87814	5.25272	0.238551
TPRE000073	E002	8.01714	0.367748	0.753618	4.79559	4.37299	-0.291901
TPRE000074	E001	3.30194	0.609233	0.887789	3.39217	2.71425	-0.671086
TPRE000074	E002	4.74305	0.812421	0.956527	3.68972	3.55538	-0.113516
TPRE000074	E003	7.201	0.524947	0.848619	4.6021	4.21557	-0.275788
TPRE000074	E004	10.3162	0.114552	0.46217	4.70004	5.58922	0.560381
TPRE000074	E005	2.92299	0.300502	0.698113	3.24988	2.55038	-0.726589
TPRE000074	E006	3.04988	0.674904	0.912355	3.09382	2.83885	-0.258323
TPRE000074	E007	2.55637	0.686364	0.915829	2.54748	2.83931	0.323508
TPRE000074	E008	2.06243	0.73781	0.934319	2.32874	2.55054	0.269784
TPRE000074	E009	3.9058	0.947048	0.993684	3.40241	3.33269	-0.0628841
TPRE000074	E010	10.5982	0.502566	0.838266	5.15802	5.35613	0.122498
TPRE000074	E011	7.27537	0.858823	0.969445	4.60314	4.23662	-0.260943
TPRE000074	E012	0.446732	0.154799	NA	0.0432582	1.57824	10.3952
TPRE000074	E013	0	NA	NA	NA	NA	NA
TPRE000075	E001	9.41802	0.173683	0.558024	4.55317	5.47171	0.591134
TPRE000075	E002	14.3005	0.703804	0.922049	6.10228	5.94678	-0.0867459
TPRE000075	E003	11.0664	0.502826	0.838444	5.534	5.2415	-0.177457
TPRE000075	E004	5.86139	0.624467	0.893626	4.20744	3.85258	-0.27331
TPRE000076	E001	13.9865	0.880792	0.975226	6.0653	5.75255	-0.176984
TPRE000076	E002	3.89619	0.753974	0.939457	3.75744	2.91597	-0.769167
TPRE000076	E003	10.3279	0.478423	0.823967	5.07582	5.27843	0.126789
TPRE000076	E004	26.0218	0.681918	0.913899	8.14567	7.27277	-0.413434
TPRE000076	E005	19.921	0.718654	0.927731	6.98223	6.78284	-0.101394
TPRE000076	E006	2.99334	0.0078602	0.122378	1.61586	3.46618	2.26531
TPRE000077	E001	3.8128	0.850816	0.967821	3.07823	3.52533	0.411095
TPRE000077	E002	3.1363	0.20004	0.592067	3.20288	2.26973	-1.02802
TPRE000077	E003	2.19009	0.022559	0.207243	3.14165	0.0409504	-12.5895
TPRE000077	E004	3.86538	0.0764274	0.379951	2.49976	4.11485	1.50964
TPRE000077	E005	5.65395	0.847391	0.96738	3.73689	3.96618	0.183614
TPRE000077	E006	5.70072	0.338183	0.730095	4.0281	3.58802	-0.356205
TPRE000078	E001	1.61904	0.779183	0.947187	2.11897	1.97093	-0.213054
TPRE000078	E002	2.14914	0.597201	0.882691	2.58218	2.17822	-0.50382
TPRE000078	E003	3.68926	0.813715	0.956957	3.08384	3.23584	0.145265
TPRE000078	E004	3.69507	0.898319	0.980101	3.08715	3.35487	0.251528
TPRE000079	E001	4.65166	0.0904877	0.413981	2.68962	4.28925	1.42131
TPRE000079	E002	859.161	0.366514	0.752711	20.7955	21.1967	0.139247
TPRE000079	E003	921.878	0.856977	0.968621	21.3463	21.2377	-0.0376758
TPRE000079	E004	15.8143	0.894485	0.978791	6.32419	6.29707	-0.0146342
TPRE000079	E005	845.259	0.293273	0.691461	21.0566	20.8241	-0.0807199
TPRE000079	E006	1.59732	0.374091	0.758117	2.51811	1.82529	-0.948711
TPRE000079	E007	0.625	0.460742	NA	1.04248	1.59211	1.23162
TPRE000080	E001	2.76785	5.6699e-05	0.00661175	0.0453288	3.72571	12.8152
TPRE000080	E002	8.57642	0.842803	0.965359	4.86558	4.72484	-0.0936321
TPRE000080	E003	19.6522	0.0163723	0.177083	7.46211	6.2907	-0.597192
TPRE000080	E004	21.0432	0.0317797	0.247828	7.60576	6.58404	-0.510008
TPRE000080	E005	7.82701	0.000113585	0.0100878	2.83867	5.61027	2.12135
TPRE000080	E006	5.70066	0.00298295	0.0727975	2.63542	4.79662	1.83519
TPRE000080	E007	110.577	0.653467	0.905004	12.7136	12.7419	0.010693
TPRE000080	E008	0.267098	0.386602	NA	0.0274581	1.23946	11.003
TPRE000081	E001	4750.05	0.0374243	0.266012	28.2327	27.9457	-0.098472
TPRE000081	E002	89.389	0.701295	0.921178	11.8301	11.9146	0.032591
TPRE000081	E003	1875.5	0.0651556	0.350055	24.0464	24.4262	0.130841
TPRE000082	E001	30.9588	0.979206	1	8.38732	8.06308	-0.147758
TPRE000082	E002	26.0324	0.0347148	0.257118	7.17003	8.14233	0.462539
TPRE000082	E003	19.592	0.14687	0.518602	6.35299	7.34142	0.505059
TPRE000082	E004	8.88379	0.544291	0.857828	4.5516	5.17514	0.410611
TPRE000082	E005	13.5691	0.852863	0.968144	6.03302	5.74631	-0.162639
TPRE000082	E006	64.8205	0.0315803	0.247251	11.2806	10.203	-0.431649
TPRE000082	E007	8.03109	0.585572	0.877994	4.46095	4.81403	0.241519
TPRE000082	E008	9.82474	0.828937	0.961831	5.04016	5.06723	0.0172653
TPRE000082	E009	1.84337	0.645441	0.902142	2.5661	2.172	-0.493682
TPRE000082	E010	1.41177	0.574448	0.873109	2.34929	1.77821	-0.819501
TPRE000083	E001	0	NA	NA	NA	NA	NA
TPRE000083	E002	15.4621	0.255043	0.656302	5.89439	6.43068	0.294476
TPRE000083	E003	17.7979	0.0243418	0.215657	5.96009	7.06611	0.58498
TPRE000083	E004	3.10987	0.232366	0.630299	2.52824	3.35816	0.851868
TPRE000083	E005	2.84837	0.492239	0.831937	3.08065	2.565	-0.54811
TPRE000083	E006	1.50893	0.589088	0.879262	2.33396	1.81551	-0.739322
TPRE000083	E007	49.9506	0.0107648	0.144604	10.2288	9.34018	-0.370548
TPRE000084	E001	75.3441	0.00267761	0.0688108	11.7197	10.6604	-0.417612
TPRE000084	E002	3.90514	0.150838	0.52495	3.83562	2.53801	-1.24695
TPRE000084	E003	9.28757	0.0031583	0.0746629	4.16074	5.64652	0.977469
TPRE000084	E004	4.12354	0.00910117	0.132748	1.71667	4.61591	2.97688
TPRE000085	E001	14.1812	0.216684	0.614183	5.52737	6.06962	0.311303
TPRE000085	E002	12.9045	0.216998	0.614487	6.00484	5.45377	-0.319216
TPRE000086	E001	0.867904	0.725431	0.929688	1.6432	1.46517	-0.33462
TPRE000086	E002	2.0741	0.0971406	0.426791	3.11351	1.67496	-1.83519
TPRE000086	E003	2.42443	0.169575	0.551326	2.03274	2.78334	0.931109
TPRE000086	E004	2.80055	0.468334	0.817311	2.61383	2.87653	0.286026
TPRE000086	E005	0.445366	0.985117	NA	1.18105	1.14444	-0.0914352
TPRE000087	E001	55.3588	0.455581	0.809798	10.1269	10.3312	0.0834896
TPRE000087	E002	49.7166	0.00922137	0.133965	10.4459	9.20784	-0.515416
TPRE000087	E003	44.1884	0.58753	0.878614	9.68872	9.15582	-0.22614
TPRE000087	E004	29.7581	0.237956	0.636684	8.58575	7.67123	-0.419853
TPRE000087	E005	42.9637	0.489936	0.830379	9.18537	9.45181	0.113658
TPRE000087	E006	40.4439	0.470173	0.818563	8.967	9.26757	0.12962
TPRE000087	E007	39.4434	0.00532333	0.100084	8.22384	9.62049	0.609834
TPRE000088	E001	0	NA	NA	NA	NA	NA
TPRE000088	E002	0	NA	NA	NA	NA	NA
TPRE000088	E003	0	NA	NA	NA	NA	NA
TPRE000088	E004	0	NA	NA	NA	NA	NA
TPRE000089	E001	0	NA	NA	NA	NA	NA
TPRE000089	E002	0	NA	NA	NA	NA	NA
TPRE000090	E001	1.50531	0.0927819	0.417497	1.95868	2.19084	0.32969
TPRE000090	E002	0.329002	0.650096	NA	1.35031	0.034146	-10.6232
TPRE000090	E003	0	NA	NA	NA	NA	NA
TPRE000090	E004	0.356537	0.631412	NA	1.39276	0.0341459	-10.7133
TPRE000091	E001	0	NA	NA	NA	NA	NA
TPRE000091	E002	0	NA	NA	NA	NA	NA
TPRE000091	E003	0.469656	0.999999	NA	1.16643	1.16643	-9.5216e-08
TPRE000091	E004	0.469656	0.999999	NA	1.16643	1.16643	9.5216e-08
TPRE000091	E005	0	NA	NA	NA	NA	NA
TPRE000091	E006	0	NA	NA	NA	NA	NA
TPRE000092	E001	0	NA	NA	NA	NA	NA
TPRE000092	E002	0.747887	0.0235497	NA	2.30997	0.0417971	-11.6127
TPRE000092	E003	1.28679	0.422586	0.789905	2.30957	1.4449	-1.3752
TPRE000092	E004	1.72239	0.0104494	0.142464	1.16354	2.58437	2.33849
TPRE000092	E005	1.90202	0.00575277	0.104272	1.16345	2.709	2.47905
TPRE000092	E006	6.01277	0.204889	0.598971	4.96731	3.26028	-1.30846
TPRE000093	E001	0	NA	NA	NA	NA	NA
TPRE000093	E002	6.44608	0.704532	0.922449	4.04938	4.38994	0.252134
TPRE000093	E003	0.609867	1	NA	1.40956	1.35332	-0.118524
TPRE000093	E004	0.789501	0.832001	NA	1.41006	1.65853	0.473446
TPRE000093	E005	0.892098	0.159186	0.537655	1.00036	2.1289	2.20303
TPRE000093	E006	4.28891	0.973774	1	3.50781	3.50284	-0.00433194
TPRE000093	E007	3.39681	0.40406	0.777963	3.37612	2.83726	-0.524191
TPRE000093	E008	2.52891	0.272163	0.672491	3.09381	2.32325	-0.854535
TPRE000093	E009	4.61716	0.0355303	0.259589	4.18754	2.83701	-1.18691
TPRE000093	E010	4.51182	0.64987	0.904073	3.74467	3.28327	-0.401106
TPRE000093	E011	3.08568	0.359812	0.746607	2.60756	3.26617	0.675775
TPRE000093	E012	4.06797	0.0109837	0.145984	2.42057	4.14749	1.62973
TPRE000094	E001	0	NA	NA	NA	NA	NA
TPRE000094	E002	0.534806	0.232897	NA	1.91997	0.0408715	-11.1326
TPRE000094	E003	27.9221	0.632381	0.895935	7.70471	7.89051	0.0873321
TPRE000094	E004	6.33067	0.313499	0.709591	3.75855	4.36538	0.464718
TPRE000094	E005	4.91616	0.32079	0.716218	3.28224	3.90284	0.529509
TPRE000094	E006	20.5438	0.35149	0.740516	7.24733	6.66471	-0.294334
TPRE000094	E007	19.9316	0.756249	0.9403	6.95056	6.73442	-0.110343
TPRE000095	E001	1.07371	0.398331	0.774207	1.40117	2.18347	1.2989
TPRE000095	E002	1.246	0.392405	0.770077	1.96768	1.23369	-1.3629
TPRE000096	E001	1.42888	NA	NA	NA	NA	NA
TPRE000096	E002	0	NA	NA	NA	NA	NA
TPRE000097	E001	5.58568	0.123908	0.479041	4.12949	3.55281	-0.463584
TPRE000097	E002	5.94495	0.191836	0.581235	4.12818	3.69769	-0.340237
TPRE000097	E003	5.52316	0.441994	0.800295	3.10457	3.93981	0.726827
TPRE000097	E004	2.05402	0.0429885	0.286605	0.0515153	2.73943	11.5161
TPRE000097	E005	1.06839	0.721553	0.928763	0.0515165	2.01478	10.6063
TPRE000098	E001	4.24427	0.784881	0.947936	3.57975	3.38067	-0.17438
TPRE000098	E002	1.78617	0.786854	0.948405	2.15747	2.34408	0.24502
TPRE000099	E001	4.94068	0.870864	0.973248	3.80115	3.78248	-0.0151558
TPRE000099	E002	4.77456	0.0881178	0.409191	4.29669	3.11065	-0.990709
TPRE000099	E003	7.31372	0.0768448	0.380414	3.94382	4.86215	0.657762
TPRE000100	E001	0	NA	NA	NA	NA	NA
TPRE000100	E002	0.179634	1	NA	0.0402033	0.70972	8.28713
TPRE000100	E003	0.179634	1	NA	0.0310209	0.70972	9.03527
TPRE000100	E004	0.179634	1	NA	0.0310209	0.70972	9.03527
TPRE000100	E005	0.357903	0.331601	NA	1.37772	0.702269	-1.95387
TPRE000100	E006	0.534195	0.516664	NA	0.0322531	1.38131	10.8538
TPRE000100	E007	3.16751	0.20615	0.600523	3.30958	2.6448	-0.673544
TPRE000100	E008	2.87688	0.179231	0.565742	1.94152	2.89162	1.18029
TPRE000100	E009	0.164501	0.424307	NA	1.34341	0.0195559	-12.2165
TPRE000101	E001	0.534195	0.619036	NA	0.0895716	1.15915	7.3968
TPRE000101	E002	0.382193	0.619053	NA	1.66003	0.659244	-2.68033
TPRE000102	E001	1.53497	NA	NA	NA	NA	NA
TPRE000103	E001	0.179634	0.999999	NA	0.191875	0.191874	-9.71654e-06
TPRE000103	E002	0.179634	0.999999	NA	0.191874	0.191874	9.7166e-06
TPRE000104	E001	0	NA	NA	NA	NA	NA
TPRE000104	E002	0	NA	NA	NA	NA	NA
TPRE000104	E003	0	NA	NA	NA	NA	NA
TPRE000104	E004	0	NA	NA	NA	NA	NA
TPRE000105	E001	0.179634	0.778604	NA	0.042483	1.14175	9.50525
TPRE000105	E002	1.40633	0.751722	0.93881	2.27696	1.42591	-1.3717
TPRE000106	E001	1.32075	0.941748	0.991841	0.248347	0.292879	0.476062
TPRE000106	E002	2.39036	0.941712	0.991841	0.334253	0.292879	-0.381439
TPRE000106	E003	0	NA	NA	NA	NA	NA
TPRE000107	E001	0	NA	NA	NA	NA	NA
TPRE000108	E001	1.69734	0.311464	0.707856	2.48259	1.91719	-0.762457
TPRE000108	E002	0.984269	0.331771	0.726065	1.12357	1.92104	1.56399
TPRE000109	E001	0	NA	NA	NA	NA	NA
TPRE000109	E002	2.6123	NA	NA	NA	NA	NA
TPRE000110	E001	43.9131	NA	NA	NA	NA	NA
TPRE000111	E001	2.88862	0.635491	0.896645	2.6804	3.09776	0.433743
TPRE000111	E002	2.26301	0.0637535	0.34598	1.91173	3.2341	1.56273
TPRE000111	E003	3.79701	0.00135078	0.0463632	3.83866	2.21571	-1.65158
TPRE000111	E004	0.626366	0.0463327	NA	0.0458385	1.99914	10.9203
TPRE000112	E001	2.43833	0.519639	0.845988	2.70793	2.19832	-0.6184
TPRE000112	E002	1.3362	0.536057	0.854136	1.6954	2.25931	0.843549
TPRE000113	E001	0	NA	NA	NA	NA	NA
TPRE000113	E002	0	NA	NA	NA	NA	NA
TPRE000113	E003	0	NA	NA	NA	NA	NA
TPRE000114	E001	0	NA	NA	NA	NA	NA
TPRE000114	E002	0	NA	NA	NA	NA	NA
TPRE000114	E003	0	NA	NA	NA	NA	NA
TPRE000114	E004	0	NA	NA	NA	NA	NA
TPRE000115	E001	0	NA	NA	NA	NA	NA
TPRE000116	E001	4.93368	NA	NA	NA	NA	NA
TPRE000116	E002	0	NA	NA	NA	NA	NA
TPRE000116	E003	0	NA	NA	NA	NA	NA
TPRE000117	E001	7.14903	0.0126183	0.155505	3.79908	4.72946	0.684852
TPRE000117	E002	2.97806	0.0394977	0.274199	3.63475	2.27764	-1.40249
TPRE000117	E003	0.164501	0.377834	NA	1.166	0.0352595	-10.104
TPRE000118	E001	0	NA	NA	NA	NA	NA
TPRE000118	E002	0	NA	NA	NA	NA	NA
TPRE000119	E001	0	NA	NA	NA	NA	NA
TPRE000119	E002	0	NA	NA	NA	NA	NA
TPRE000119	E003	0	NA	NA	NA	NA	NA
TPRE000120	E001	0	NA	NA	NA	NA	NA
TPRE000120	E002	0	NA	NA	NA	NA	NA
TPRE000121	E001	2.41435	NA	NA	NA	NA	NA
TPRE000122	E001	0	NA	NA	NA	NA	NA
TPRE000122	E002	0	NA	NA	NA	NA	NA
TPRE000122	E003	0	NA	NA	NA	NA	NA
TPRE000122	E004	0	NA	NA	NA	NA	NA
TPRE000122	E005	0	NA	NA	NA	NA	NA
TPRE000122	E006	0	NA	NA	NA	NA	NA
TPRE000122	E007	0	NA	NA	NA	NA	NA
TPRE000122	E008	0	NA	NA	NA	NA	NA
TPRE000122	E009	0	NA	NA	NA	NA	NA
TPRE000122	E010	0.534195	0.170806	NA	0.0409224	1.77843	10.9045
TPRE000122	E011	0.712464	0.355984	NA	1.05597	1.78946	1.53601
TPRE000122	E012	2.677	0.727358	0.930354	2.7514	2.70106	-0.0551232
TPRE000122	E013	2.14281	0.166079	0.54614	2.74512	2.09767	-0.797268
TPRE000123	E001	6.10773	NA	NA	NA	NA	NA
TPRE000124	E001	0.828925	0.848028	0.967709	1.30654	1.4715	0.346159
TPRE000124	E002	0.939313	0.682135	0.913942	1.85713	1.45012	-0.722894
TPRE000124	E003	2.5793	0.137583	0.502586	3.39382	2.17405	-1.33067
TPRE000124	E004	18.1755	0.228872	0.626784	5.91502	6.47306	0.305315
TPRE000124	E005	21.5901	0.80449	0.953529	6.93061	6.77943	-0.0770807
TPRE000125	E001	67.0672	0.995885	1	10.8683	10.7693	-0.0395355
TPRE000125	E002	42.1296	0.306577	0.703652	9.4701	8.76742	-0.303094
TPRE000125	E003	4.23089	0.454202	0.809305	3.12735	3.6587	0.476924
TPRE000125	E004	6.7956	0.281543	0.680372	4.59723	3.75928	-0.62725
TPRE000125	E005	6.76434	0.666541	0.909499	4.41685	4.08947	-0.240747
TPRE000125	E006	11.0293	0.189397	0.578068	4.9858	5.72693	0.452211
TPRE000125	E007	5.45182	0.00377624	0.0825462	2.84204	4.75846	1.58433
TPRE000125	E008	0	NA	NA	NA	NA	NA
TPRE000125	E009	0	NA	NA	NA	NA	NA
TPRE000126	E001	2.39209	0.0120775	0.151902	1.43513	3.52837	2.66548
TPRE000126	E002	3.09139	0.213944	0.610531	2.45885	3.52451	1.08167
TPRE000126	E003	0.878941	0.156021	0.532839	2.01955	0.94758	-2.2049
TPRE000126	E004	18.3204	0.734172	0.932763	6.73529	6.53909	-0.102244
TPRE000126	E005	20.0138	0.79502	0.950936	6.79723	6.99842	0.102159
TPRE000126	E006	18.9401	0.462955	0.814457	6.18761	7.33435	0.591257
TPRE000126	E007	13.6208	0.0176425	0.182832	4.82566	6.80403	1.1422
TPRE000126	E008	82.8642	0.99937	1	11.5965	11.672	0.0293355
TPRE000126	E009	78.5943	0.225955	0.623692	11.5787	11.2467	-0.129875
TPRE000126	E010	47.6264	0.0373745	0.265982	10.0477	9.12526	-0.388367
TPRE000127	E001	9.48646	0.161268	0.540059	4.75933	5.23791	0.308113
TPRE000127	E002	2.11988	0.923793	0.986649	2.3542	2.42291	0.0852231
TPRE000127	E003	0.928887	0.660091	0.906885	1.6897	1.42259	-0.502104
TPRE000127	E004	0.583386	0.244561	NA	1.70268	0.0331179	-11.3877
TPRE000127	E005	0.583386	0.244561	NA	1.70268	0.0331179	-11.3877
TPRE000128	E001	6.13032	0.000986194	0.0384498	2.72117	4.94638	1.83808
TPRE000128	E002	0	NA	NA	NA	NA	NA
TPRE000128	E003	18.5055	0.0425502	0.285488	6.07817	7.12683	0.549331
TPRE000128	E004	16.924	0.750665	0.938535	6.32839	6.46124	0.0710266
TPRE000128	E005	15.2724	0.360591	0.747167	6.65224	5.67467	-0.537389
TPRE000128	E006	27.4382	0.975194	1	7.91059	7.83301	-0.0362604
TPRE000128	E007	30.3975	0.187602	0.576025	8.47604	7.82776	-0.297016
TPRE000128	E008	18.8418	0.650476	0.904362	6.85148	6.55394	-0.154029
TPRE000128	E009	16.3781	0.437262	0.798209	6.61248	6.11429	-0.267379
TPRE000129	E001	10.2191	0.35532	0.743421	4.99065	4.91227	-0.0508159
TPRE000129	E002	0.267098	0.671196	NA	0.058247	0.986882	8.17181
TPRE000129	E003	0.267098	0.671196	NA	0.058247	0.986882	8.17181
TPRE000129	E004	0	NA	NA	NA	NA	NA
TPRE000129	E005	0	NA	NA	NA	NA	NA
TPRE000130	E001	0.538902	0.847768	NA	0.036479	1.34788	10.4272
TPRE000130	E002	0	NA	NA	NA	NA	NA
TPRE000130	E003	0.534195	0.906558	NA	0.0364721	1.41467	10.5686
TPRE000130	E004	0.534195	0.906558	NA	0.0364721	1.41467	10.5686
TPRE000130	E005	0.534195	0.906558	NA	0.0364721	1.41467	10.5686
TPRE000130	E006	0	NA	NA	NA	NA	NA
TPRE000130	E007	0.789501	0.11263	NA	1.88465	1.23965	-1.22232
TPRE000130	E008	1.23623	0.337095	0.729718	1.88549	1.74731	-0.222989
TPRE000130	E009	0.87833	0.777134	0.946849	1.33843	1.59351	0.508397
TPRE000130	E010	0.179634	0.693291	NA	0.0364714	0.750137	8.72843
TPRE000131	E001	144.86	0.162317	0.541532	13.5819	13.9713	0.143872
TPRE000131	E002	832.529	0.349169	0.738402	20.9226	20.8099	-0.0391272
TPRE000131	E003	0.984269	0.144438	0.515115	1.01017	2.12416	2.16815
TPRE000131	E004	0.984269	0.144438	0.515115	1.01017	2.12416	2.16815
TPRE000131	E005	508.288	0.588169	0.878876	18.7532	18.9023	0.0522234
TPRE000131	E006	28.0233	0.0158023	0.174117	8.47025	7.19185	-0.600359
TPRE000131	E007	10.6058	0.541196	0.856433	5.55454	5.05281	-0.308268
TPRE000131	E008	20.0901	0.879133	0.974836	7.10602	6.78467	-0.162457
TPRE000131	E009	13.9189	0.0637806	0.346013	6.62685	5.12993	-0.85414
TPRE000131	E010	6.8471	0.429946	0.79456	4.61847	4.09401	-0.378186
TPRE000131	E011	6.54686	0.0460658	0.295761	3.54281	4.86463	0.988841
TPRE000131	E012	9.58939	0.00880179	0.130672	4.12927	5.79067	1.08468
TPRE000131	E013	6.56004	0.429291	0.794089	4.43755	3.90778	-0.396272
TPRE000131	E014	4.73769	0.0841539	0.399844	4.13242	2.9537	-1.02479
TPRE000131	E015	4.28465	0.570913	0.871899	3.27348	3.77128	0.431921
TPRE000131	E016	3.61577	0.711675	0.925336	3.11873	3.34462	0.211555
TPRE000131	E017	2.66314	0.380679	0.761821	2.44256	3.09356	0.705965
TPRE000131	E018	1.87364	0.386294	0.766049	2.00503	2.65094	0.82601
TPRE000131	E019	1.14877	0.34145	0.732372	1.42386	2.12051	1.16585
TPRE000132	E001	2.55456	0.0360108	0.261172	3.41186	2.15757	-1.36923
TPRE000132	E002	7.62107	0.0336061	0.253896	4.05415	4.8043	0.534016
TPRE000133	E001	62.9487	0.315553	0.711735	10.1535	11.1649	0.40641
TPRE000133	E002	11.4228	0.355955	0.74378	4.96323	5.93598	0.586238
TPRE000133	E003	1804.92	0.788545	0.9489	24.0771	24.025	-0.0179465
TPRE000133	E004	3335.41	0.939028	0.991409	26.628	26.6285	0.000205699
TPRE000134	E001	47.0336	0.567828	0.871	9.63084	9.38943	-0.101972
TPRE000134	E002	48.2296	0.635913	0.896781	9.69634	9.49647	-0.0840631
TPRE000134	E003	41.9909	0.311081	0.707814	9.31391	8.8748	-0.189622
TPRE000134	E004	10.852	0.100774	0.434601	4.83266	5.81514	0.602972
TPRE000134	E005	2.31138	0.560392	0.867007	2.55495	2.47612	-0.0931044
TPRE000134	E006	7.68096	0.8308	0.962176	4.5215	4.37083	-0.106695
TPRE000134	E007	7.86225	0.809696	0.955769	4.51379	4.65381	0.0966695
TPRE000134	E008	14.2851	0.560412	0.867007	6.17319	5.7326	-0.248031
TPRE000134	E009	14.2475	0.757409	0.940885	6.07786	5.86948	-0.116975
TPRE000134	E010	15.7033	0.602956	0.884566	6.08501	6.36987	0.155195
TPRE000134	E011	8.65841	0.00185387	0.055857	3.77783	5.75526	1.33949
TPRE000135	E001	0.356537	0.309626	NA	1.35962	0.0389083	-10.2665
TPRE000135	E002	2.54616	0.0193674	0.191161	1.91273	3.5003	1.80143
TPRE000135	E003	1.47777	0.684295	0.914871	1.90021	2.23972	0.483795
TPRE000135	E004	1.83212	0.337801	0.730027	2.52936	1.758	-1.07197
TPRE000135	E005	3.57289	0.175671	0.560234	3.51069	2.60656	-0.896315
TPRE000135	E006	1.46035	0.827235	0.961468	2.13927	1.97693	-0.232219
TPRE000135	E007	13.1185	0.91224	0.983741	5.76609	5.74608	-0.0115474
TPRE000136	E001	486.97	0.160319	0.539092	20.1795	17.0692	-1.09129
TPRE000136	E002	3.28282	0.0140257	0.163946	2.31612	3.44747	1.19144
TPRE000136	E003	3.68749	0.272806	0.673056	3.21871	3.2587	0.0373703
TPRE000136	E004	3.24213	0.236084	0.634533	3.02379	3.08131	0.0567247
TPRE000136	E005	2.67356	0.213101	0.609465	2.5812	2.85533	0.301251
TPRE000136	E006	2.30199	0.231989	0.629726	2.58348	2.55919	-0.0280965
TPRE000136	E007	3.26823	0.00757599	0.12012	2.32329	3.38167	1.12369
TPRE000136	E008	7.16146	0.672126	0.911753	4.48246	4.30122	-0.129672
TPRE000137	E001	2.89288	NA	NA	NA	NA	NA
TPRE000138	E001	0	NA	NA	NA	NA	NA
TPRE000138	E002	0	NA	NA	NA	NA	NA
TPRE000138	E003	0	NA	NA	NA	NA	NA
TPRE000139	E001	7.19313	1	1	4.30587	4.30587	-4.44086e-10
TPRE000139	E002	7.19313	1	1	4.30587	4.30587	4.44086e-10
TPRE000139	E003	0	NA	NA	NA	NA	NA
TPRE000140	E001	0	NA	NA	NA	NA	NA
TPRE000140	E002	1.33549	0.799005	0.952329	0.0371158	2.29651	11.9381
TPRE000140	E003	0.801293	0.919019	NA	0.037105	1.78902	11.2044
TPRE000140	E004	0	NA	NA	NA	NA	NA
TPRE000140	E005	1.0277	0.109822	0.453291	2.13593	1.51068	-1.01472
TPRE000140	E006	0.698696	0.704808	NA	1.23772	1.48822	0.536426
TPRE000140	E007	0.698696	0.704808	NA	1.23772	1.48822	0.536426
TPRE000141	E001	8.65978	0.798344	0.952199	4.74924	4.87458	0.0831511
TPRE000141	E002	12.3234	0.360197	0.746857	5.35663	5.81203	0.268889
TPRE000141	E003	11.0664	0.26051	0.660854	5.60041	4.96414	-0.392321
TPRE000142	E001	0	NA	NA	NA	NA	NA
TPRE000142	E002	2.13864	0.224528	0.621908	3.22952	1.80591	-1.7254
TPRE000142	E003	3.73986	0.521653	0.847228	3.43543	2.92398	-0.486922
TPRE000142	E004	3.13021	0.0640742	0.346448	1.86983	3.15494	1.55284
TPRE000142	E005	5.86024	0.739059	0.934915	4.05906	3.76154	-0.235175
TPRE000142	E006	1.67962	0.172004	0.555376	1.32665	2.36415	1.69289
TPRE000143	E001	222.339	0.334565	0.72812	15.384	15.5474	0.0588452
TPRE000143	E002	180.009	0.303643	0.700742	14.706	14.4965	-0.0763702
TPRE000143	E003	4.71053	0.747337	0.937576	3.51239	3.73264	0.18616
TPRE000144	E001	1.88518	0.903943	0.981816	2.219	2.41831	0.25441
TPRE000144	E002	2.13243	0.54149	0.856613	2.44705	2.65024	0.237124
TPRE000144	E003	2.29693	0.67986	0.91375	2.6083	2.65009	0.0473471
TPRE000144	E004	0.329002	0.308376	NA	1.32029	0.0488331	-9.52548
TPRE000144	E005	3.01055	0.27618	0.676274	3.04534	2.68891	-0.372888
TPRE000145	E001	0.94402	0.931482	0.989256	1.5716	1.59932	0.0510456
TPRE000145	E002	1.29919	0.143223	0.512404	2.41798	1.25086	-1.93064
TPRE000145	E003	1.69537	0.311267	0.707814	1.87823	2.46214	0.79816
TPRE000145	E004	1.69537	0.311267	0.707814	1.87823	2.46214	0.79816
TPRE000145	E005	3.19597	0.435425	0.797745	2.83019	3.19548	0.365043
TPRE000145	E006	2.30523	0.486466	0.828308	2.41005	2.74033	0.38202
TPRE000145	E007	7.48141	0.286667	0.685047	4.20038	4.61487	0.295832
TPRE000145	E008	0	NA	NA	NA	NA	NA
TPRE000145	E009	1.34914	0.792666	0.950505	2.24443	1.61647	-0.963363
TPRE000145	E010	3.8301	0.102408	0.438305	3.97031	2.45545	-1.45175
TPRE000145	E011	11.8326	0.675636	0.912355	5.73106	5.3126	-0.249187
TPRE000146	E001	0.698696	0.16298	NA	0.985286	1.92818	1.95581
TPRE000146	E002	0.50727	0.126466	NA	1.69219	0.0437796	-10.5643
TPRE000146	E003	0.789501	0.586618	NA	1.39067	1.68152	0.554003
TPRE000146	E004	17.5057	0.70966	0.924953	6.72911	6.24554	-0.256053
TPRE000147	E001	6.47888	0.490947	0.831058	3.90471	4.39214	0.36636
TPRE000147	E002	6.47888	0.490947	0.831058	3.90471	4.39214	0.36636
TPRE000147	E003	6.8085	0.417119	0.787479	4.58384	4.12236	-0.332893
TPRE000147	E004	3.11903	0.842011	0.964972	3.02552	2.91982	-0.106827
TPRE000147	E005	1.80576	0.951856	0.994841	2.30978	2.29977	-0.0128453
TPRE000147	E006	2.47736	0.614045	0.889447	2.06551	2.92586	1.03362
TPRE000147	E007	1.27566	0.238634	0.637022	1.16792	2.17444	1.81611
TPRE000147	E008	3.31749	0.0711715	0.365571	3.75097	2.566	-1.14567
TPRE000147	E009	3.95428	0.541891	0.856792	3.58828	3.2059	-0.342525
TPRE000147	E010	2.41835	0.522689	0.847525	2.30837	2.80702	0.581487
TPRE000147	E011	1.50667	0.938014	0.991046	1.99654	2.05273	0.081624
TPRE000147	E012	2.13031	0.921735	0.986227	2.56674	2.3317	-0.284856
TPRE000148	E001	1796.68	0.265246	0.665721	24.3201	23.8277	-0.169694
TPRE000148	E002	22.7003	0.83604	0.963706	7.55829	6.99625	-0.275754
TPRE000148	E003	8.21132	0.176033	0.560416	4.13488	5.22971	0.745755
TPRE000148	E004	1.31464	0.265375	0.665799	1.45813	2.27665	1.30621
TPRE000148	E005	5.44683	0.0717958	0.367271	3.05054	4.47871	1.17984
TPRE000149	E001	394.582	0.530449	0.851466	17.9555	17.5752	-0.134079
TPRE000149	E002	3.95626	0.825326	0.960602	3.39838	3.32721	-0.064274
TPRE000149	E003	2.39604	0.47359	0.820828	2.42724	2.83173	0.459038
TPRE000150	E001	2562.66	0.0333892	0.253549	25.8925	25.2137	-0.233441
TPRE000150	E002	13.8771	0.918165	0.985231	6.15898	5.7136	-0.251245
TPRE000150	E003	2.8464	0.466727	0.816739	2.69735	3.02101	0.339406
TPRE000150	E004	3.10465	0.00892843	0.131932	2.04818	3.71997	1.78661
TPRE000150	E005	1.06839	0.00934661	0.13471	0.0260153	2.5686	13.2955
TPRE000150	E006	1.63022	0.00708532	0.116144	1.03293	2.89137	3.01915
TPRE000150	E007	1.89732	0.00237972	0.0640179	1.03289	3.15358	3.28039
TPRE000150	E008	3.99609	0.408207	0.781292	3.19347	3.51456	0.290869
TPRE000150	E009	8.24331	0.32171	0.717046	4.52134	4.84567	0.220042
TPRE000150	E010	0.405118	0.375542	NA	1.48511	0.0260563	-11.6805
TPRE000150	E011	0	NA	NA	NA	NA	NA
TPRE000151	E001	1.01635	0.18242	0.569492	2.11577	1.35442	-1.30484
TPRE000151	E002	1.77959	1	1	2.10903	2.31681	0.277322
TPRE000151	E003	1.16835	0.969293	1	1.72935	1.89673	0.27066
TPRE000151	E004	0.801293	0.193438	NA	0.0703884	1.89159	9.52038
TPRE000152	E001	0	NA	NA	NA	NA	NA
TPRE000152	E002	0.700672	0.295262	NA	1.70032	0.978964	-1.60602
TPRE000152	E003	2.40059	0.520598	0.846724	2.75283	2.5357	-0.244789
TPRE000152	E004	2.60314	0.344405	0.733544	2.9154	2.53609	-0.416072
TPRE000152	E005	0.382193	0.94991	NA	0.993187	0.979197	-0.0411181
TPRE000152	E006	0.649291	0.387013	NA	0.990989	1.67772	1.5315
TPRE000152	E007	0.736754	0.243036	NA	0.990892	1.9233	1.93192
TPRE000152	E008	0.534195	0.0623071	NA	0.0546383	1.9211	10.2967
TPRE000153	E001	29.5649	0.00159331	0.0511684	8.52541	7.31632	-0.563868
TPRE000153	E002	129.766	0.128346	0.485504	12.4061	14.2282	0.679519
TPRE000153	E003	19.5824	0.742675	0.935906	6.85479	6.8712	0.00835984
TPRE000153	E004	526.054	0.430345	0.79456	18.7649	19.1598	0.138215
TPRE000154	E001	14121.8	0.00571791	0.10404	32.8332	32.6251	-0.0712957
TPRE000154	E002	3.78618	0.00686861	0.114325	2.22178	4.04027	1.80179
TPRE000154	E003	0	NA	NA	NA	NA	NA
TPRE000155	E001	0	NA	NA	NA	NA	NA
TPRE000155	E002	0	NA	NA	NA	NA	NA
TPRE000155	E003	0	NA	NA	NA	NA	NA
TPRE000155	E004	0	NA	NA	NA	NA	NA
TPRE000155	E005	0	NA	NA	NA	NA	NA
TPRE000155	E006	0	NA	NA	NA	NA	NA
TPRE000155	E007	0.534195	0.062046	NA	0.0471486	1.8765	10.6531
TPRE000155	E008	0.164501	0.494209	NA	1.00884	0.0282137	-10.3272
TPRE000155	E009	17.5533	0.0834868	0.398001	6.04625	7.0126	0.509982
TPRE000155	E010	19.6777	0.128692	0.486082	6.38328	7.39115	0.513018
TPRE000155	E011	9.97709	0.686851	0.915829	5.06634	5.26527	0.124704
TPRE000155	E012	58.7816	0.0216667	0.20362	9.85598	10.915	0.430158
TPRE000155	E013	53.7326	0.0341003	0.255277	9.65242	10.4628	0.333704
TPRE000155	E014	41.3048	0.847643	0.967563	9.17105	9.16275	-0.00357231
TPRE000155	E015	15.3592	0.0764226	0.379951	5.6653	6.68925	0.562075
TPRE000155	E016	59.9315	8.65112e-05	0.00859706	9.69642	11.1734	0.599023
TPRE000155	E017	83.8474	0.37541	0.758484	12.0699	11.1791	-0.346322
TPRE000155	E018	39.8033	0.933236	0.989733	9.12348	8.89326	-0.0998914
TPRE000155	E019	600.468	1.58077e-05	0.00278665	19.7823	19.206	-0.201208
TPRE000156	E001	0.267098	0.686442	NA	0.0482825	1.05515	8.90712
TPRE000156	E002	7.20587	0.0809053	0.391154	3.73267	4.51805	0.594153
TPRE000156	E003	7.11704	0.216482	0.613822	3.92126	4.41349	0.368533
TPRE000156	E004	2.57749	0.00232247	0.0633792	3.92042	1.82162	-2.29243
TPRE000156	E005	0.531561	0.0269806	NA	2.19596	0.0313527	-12.2928
TPRE000157	E001	419.563	0.786654	0.948355	18.0647	17.9734	-0.0321263
TPRE000157	E002	38.5102	0.877243	0.974419	8.89109	9.02626	0.0588117
TPRE000157	E003	23.3601	0.41492	0.785982	7.52086	7.04913	-0.231258
TPRE000157	E004	14.6039	0.415741	0.786325	5.81465	6.27689	0.257305
TPRE000157	E005	9.8619	0.0192152	0.190441	4.17207	5.96862	1.15362
TPRE000157	E006	9.78663	0.920255	0.985893	5.13364	5.06243	-0.0451019
TPRE000157	E007	13.2003	0.175409	0.560081	6.17864	5.23952	-0.546144
TPRE000158	E001	3.03926	0.402887	0.777233	2.65798	3.32853	0.676045
TPRE000158	E002	6.42418	0.643463	0.900654	4.14935	4.24363	0.0700917
TPRE000158	E003	31.7431	0.715998	0.92706	8.72985	7.50648	-0.562407
TPRE000159	E001	0.982903	0.568778	0.871477	1.60749	1.68515	0.137855
TPRE000159	E002	0.982903	0.568778	0.871477	1.60749	1.68515	0.137855
TPRE000159	E003	0	NA	NA	NA	NA	NA
TPRE000159	E004	0	NA	NA	NA	NA	NA
TPRE000159	E005	0.34277	0.247391	NA	1.58147	0.0446787	-10.308
TPRE000160	E001	9.42159	0.139933	0.506491	4.93927	4.3064	-0.434458
TPRE000160	E002	4.48807	0.144734	0.515779	3.05915	3.89715	0.73759
TPRE000161	E001	6.40766	0.739755	0.935105	4.13888	3.98024	-0.121355
TPRE000161	E002	6.05112	0.9979	1	3.951	3.98175	0.0239941
TPRE000161	E003	4.29375	0.69093	0.917923	3.30912	3.47642	0.149908
TPRE000162	E001	9.78768	0.0554225	0.323954	4.31409	5.58068	0.825681
TPRE000162	E002	7.25894	0.050349	0.308175	3.66233	4.89297	0.905944
TPRE000162	E003	3.77258	0.91318	0.984165	3.32993	3.1716	-0.147455
TPRE000162	E004	11.4636	0.418787	0.788433	5.78648	5.07042	-0.432375
TPRE000162	E005	8.14153	0.00698601	0.115281	5.47764	3.74587	-1.20245
TPRE000162	E006	0.405118	0.330003	NA	1.56984	0.0373227	-10.8055
TPRE000162	E007	2.98555	0.756045	0.940211	2.80993	3.08794	0.28323
TPRE000162	E008	2.07053	0.610057	0.888242	2.35608	2.58093	0.270472
TPRE000162	E009	0.788136	0.405604	NA	1.86935	1.24706	-1.18111
TPRE000162	E010	0.700672	0.190532	NA	1.86882	0.887711	-2.1662
TPRE000162	E011	1.49999	0.0987521	0.430478	1.08231	2.70371	2.68304
TPRE000162	E012	0.596099	0.715347	NA	1.5268	1.2455	-0.592844
TPRE000162	E013	0.596099	0.715347	NA	1.5268	1.2455	-0.592844
TPRE000163	E001	0	NA	NA	NA	NA	NA
TPRE000163	E002	0.179634	0.917281	NA	0.149438	0.149437	-2.915e-05
TPRE000163	E003	0.179634	0.917281	NA	0.149436	0.149437	9.71679e-06
TPRE000163	E004	0.179634	0.917281	NA	0.149436	0.149437	9.71679e-06
TPRE000163	E005	0	NA	NA	NA	NA	NA
TPRE000163	E006	0	NA	NA	NA	NA	NA
TPRE000163	E007	0	NA	NA	NA	NA	NA
TPRE000163	E008	0	NA	NA	NA	NA	NA
TPRE000163	E009	0	NA	NA	NA	NA	NA
TPRE000163	E010	0.179634	0.917281	NA	0.149436	0.149437	9.71679e-06
TPRE000164	E001	0.812426	0.302824	NA	1.99072	1.17193	-1.54629
TPRE000164	E002	1.80585	0.573727	0.872796	2.5549	2.02191	-0.69153
TPRE000164	E003	1.98412	0.366987	0.753154	2.79038	2.0218	-0.954541
TPRE000164	E004	1.07234	0.681893	0.913899	2.28401	1.23889	-1.78988
TPRE000164	E005	0.863808	0.00689253	0.114604	2.54514	0.0123381	-15.4207
TPRE000164	E006	0.890829	0.460525	0.812535	1.98376	1.20532	-1.4544
TPRE000164	E007	0.626366	0.12946	NA	0.0154583	1.66303	13.5173
TPRE000164	E008	0.469656	1	NA	1.1588	1.17056	0.029315
TPRE000164	E009	2.59799	0.246521	0.646238	2.2914	2.94081	0.742818
TPRE000164	E010	3.62569	0.411664	0.783588	3.00231	3.34113	0.322936
TPRE000164	E011	0.493503	0.132741	NA	1.96146	0.012338	-14.6513
TPRE000164	E012	2.95929	0.428674	0.793905	2.49949	3.15191	0.693948
TPRE000164	E013	2.66834	0.112442	0.457993	1.98832	3.20639	1.42134
TPRE000164	E014	0.202559	0.333791	NA	1.16618	0.0123378	-13.1343
TPRE000164	E015	0.179634	0.848533	NA	0.0154582	0.843235	11.5438
TPRE000164	E016	0.179634	0.848533	NA	0.0154582	0.843235	11.5438
TPRE000164	E017	0.164501	0.344405	NA	1.15077	0.0123378	-13.0957
TPRE000164	E018	0.34277	0.110806	NA	1.62622	0.0123379	-14.1024
TPRE000164	E019	1.29677	0.172101	0.555525	2.54874	1.43608	-1.6852
TPRE000164	E020	0.954002	0.55447	0.863402	1.98688	1.43618	-0.949249
TPRE000164	E021	2.55659	0.0687453	0.35957	1.98828	3.13878	1.35703
TPRE000165	E001	0.202559	0.398467	NA	1.09776	0.0531551	-8.74455
TPRE000165	E002	10.5416	0.002113	0.0601544	6.11678	4.30448	-1.13847
TPRE000165	E003	9.84681	0.00414759	0.0872323	5.97972	4.1407	-1.18336
TPRE000165	E004	13.6066	0.203421	0.596546	5.42671	6.25316	0.472341
TPRE000165	E005	13.612	0.119327	0.470872	5.33408	6.34605	0.578778
TPRE000165	E006	6.85868	0.0225705	0.207243	5.05606	3.62347	-1.04396
TPRE000165	E007	7.91746	0.637246	0.897531	4.4443	4.7303	0.197374
TPRE000165	E008	7.76621	0.298679	0.696805	4.09315	4.87816	0.553037
TPRE000165	E009	4.50331	0.00242043	0.0644184	2.16339	4.43916	2.17455
TPRE000165	E010	10.0268	0.291567	0.689867	4.765	5.44801	0.432602
TPRE000165	E011	10.049	0.532451	0.852385	5.33224	4.98709	-0.216616
TPRE000165	E012	7.37999	0.552636	0.862465	4.66436	4.29803	-0.257824
TPRE000165	E013	4.18408	0.0600461	0.335695	2.63733	4.05428	1.30422
TPRE000166	E001	2.35139	0.806887	0.954507	2.48234	2.73607	0.289712
TPRE000166	E002	10.2876	0.897984	0.980061	5.13354	5.21864	0.0532595
TPRE000166	E003	7.27453	0.895011	0.979043	4.35703	4.43877	0.0584097
TPRE000166	E004	6.99691	0.924936	0.987006	4.35637	4.30168	-0.0396023
TPRE000166	E005	5.8194	0.981444	1	3.96157	3.93323	-0.0222155
TPRE000166	E006	1.31191	0.457797	0.810791	2.24227	1.69359	-0.824309
TPRE000167	E001	0.836272	0.458609	0.811067	0.865442	0.0506162	-8.19658
TPRE000167	E002	0.380828	0.6147	NA	0.569012	0.0506093	-6.98414
TPRE000167	E003	0.380828	0.6147	NA	0.569012	0.0506093	-6.98414
TPRE000167	E004	0.267098	0.134899	NA	0.00752801	3.24617	17.5755
TPRE000167	E005	0.179634	0.396179	NA	0.007528	2.51707	16.8133
TPRE000168	E001	17.4279	0.162343	0.541532	6.15959	6.83005	0.354854
TPRE000168	E002	56.3056	0.160354	0.539101	10.4517	10.0965	-0.144883
TPRE000169	E001	1.52143	0.492384	0.832033	1.66831	1.64753	-0.0366298
TPRE000169	E002	0.164501	0.911424	NA	0.602182	0.0401783	-7.81386
TPRE000169	E003	0.164501	0.911424	NA	0.602182	0.0401783	-7.81386
TPRE000169	E004	0.267098	0.455121	NA	0.0142848	2.10534	14.4368
TPRE000170	E001	6.61093	0.135696	0.499379	3.85471	4.75717	0.65866
TPRE000170	E002	0.267098	0.225638	NA	0.0371792	1.35758	10.3933
TPRE000170	E003	0.329002	0.364792	NA	1.38696	0.0400848	-10.2385
TPRE000170	E004	0.523769	0.678157	NA	0.989414	1.3987	1.00549
TPRE000170	E005	1.5047	0.00946902	0.135811	0.995045	2.8515	3.08591
TPRE000170	E006	2.31839	0.00300666	0.0728104	1.40465	3.51052	2.71253
TPRE000170	E007	3694.28	0.000676391	0.0309291	27.2289	26.9255	-0.104191
TPRE000171	E001	51.4336	0.185916	0.573431	10.1848	9.60453	-0.24065
TPRE000171	E002	12.9735	0.158516	0.536497	6.12915	5.21694	-0.532982
TPRE000171	E003	8.11088	0.0910908	0.414712	5.23607	3.85016	-0.970728
TPRE000171	E004	18.3307	1.14323e-05	0.00215433	5.36484	7.70716	1.24449
TPRE000172	E001	0.202559	NA	NA	NA	NA	NA
TPRE000173	E001	6.42487	0.0972264	0.426903	3.6496	4.71941	0.801347
TPRE000173	E002	10.5129	0.502275	0.838227	5.02394	5.40477	0.237047
TPRE000173	E003	11.1824	0.0167935	0.178452	4.66102	6.00718	0.826748
TPRE000173	E004	19.0444	0.0493458	0.305762	7.19605	6.26204	-0.482806
TPRE000173	E005	8.04771	0.0258015	0.222399	5.29689	3.70398	-1.12733
TPRE000174	E001	0.445366	0.845407	NA	1.07534	1.2576	0.454629
TPRE000174	E002	0.611233	0.519746	NA	1.07377	1.54401	1.05631
TPRE000174	E003	6.77241	0.498131	0.835787	4.39177	4.19592	-0.142823
TPRE000175	E001	2.91693	0.388377	0.767538	1.65145	0.0379171	-10.9079
TPRE000175	E002	0.164501	0.911943	NA	0.403297	0.0378643	-6.82696
TPRE000175	E003	0.329002	1	NA	0.563644	0.0378639	-7.79393
TPRE000175	E004	0.658004	1	NA	0.790851	0.0378638	-8.77325
TPRE000175	E005	0.534195	0.00285243	NA	0.00598	4.43914	19.204
TPRE000175	E006	0.534195	0.00285243	NA	0.00598	4.43914	19.204
TPRE000175	E007	0	NA	NA	NA	NA	NA
TPRE000175	E008	0	NA	NA	NA	NA	NA
TPRE000175	E009	0	NA	NA	NA	NA	NA
TPRE000176	E001	0	NA	NA	NA	NA	NA
TPRE000176	E002	0	NA	NA	NA	NA	NA
TPRE000176	E003	0	NA	NA	NA	NA	NA
TPRE000177	E001	0	NA	NA	NA	NA	NA
TPRE000178	E001	0	NA	NA	NA	NA	NA
TPRE000178	E002	0	NA	NA	NA	NA	NA
TPRE000179	E001	0.179634	0.94733	NA	0.191876	0.191874	-1.94325e-05
TPRE000179	E002	0.179634	0.94733	NA	0.191874	0.191874	9.71635e-06
TPRE000179	E003	0	NA	NA	NA	NA	NA
TPRE000179	E004	0.179634	0.94733	NA	0.191874	0.191874	9.71635e-06
TPRE000180	E001	0	NA	NA	NA	NA	NA
[truncated: 68,270 more rows]

## Sheet: Significant gene lists
Differentially methylated genes	Differentially expressed genes	Genes containing differentially used exons	Genes within significant WGCNA module
[truncated: 685 more rows]

[truncated: 1 more sheets: Intergenic DMPs]
